# Supplementary material for: Identification of Potential Repurposable Drugs in Alzheimer’s Disease Exploiting a Bioinformatics Analysis
Source: J Pers Med. 2022 Oct 18;12(10):1731. doi: 10.3390/jpm12101731 (PMC9605472; doi:10.3390/jpm12101731)
Supplement: Supplementary file 1 [file jpm-12-01731-s001.zip]

Archive with 2 entries (2 files):
- supplementary/TableS1.xlsx
- supplementary/TableS2.xlsx
