# Supplementary material for: Identification of Potential Repurposable Drugs in Alzheimer’s Disease Exploiting a Bioinformatics Analysis
Source: J Pers Med. 2022 Oct 18;12(10):1731. doi: 10.3390/jpm12101731 (PMC9605472; doi:10.3390/jpm12101731)
Supplement: Supplementary file 1 [file jpm-12-01731-s001.zip › supplementary/TableS1.xlsx]

## Sheet: SupplementaryFile1
disease	drug	proximity	pval	similarity	adjusted_similarity
Alzheimer Disease	abaloparatide	0	0.0216932	1	0.996672
Alzheimer Disease	abiraterone	0	0.00116329	1	0.996672
Alzheimer Disease	acamprosate	1.04762	0.0384788	0.738095	0.293851
Alzheimer Disease	acebutolol	0	0.00150798	1	0.850978
Alzheimer Disease	aceclofenac	0	0.0011434	1	0.996672
Alzheimer Disease	acemetacin	0	0.00045416	1	0.996672
Alzheimer Disease	acenocoumarol	0	0.00892913	1	0.850978
Alzheimer Disease	acetaminophen	0.5	0.0149277	0.875	0.981239
Alzheimer Disease	acetophenazine	0	0.000437963	1	0.850978
Alzheimer Disease	acetylcholine	0.333333	7.52756e-05	0.916667	0.989426
Alzheimer Disease	acetylcysteine	0.7	0.0451052	0.825	0.498073
Alzheimer Disease	acetylsalicylic acid	0.5	6.30446e-08	0.875	0.620646
Alzheimer Disease	acitretin	0.142857	1.69827e-07	0.964286	0.799817
Alzheimer Disease	aclidinium	0.8	0.0386501	0.8	0.948341
Alzheimer Disease	adalimumab	0	0.0343388	1	0.850978
Alzheimer Disease	adapalene	0	1.34384e-09	1	0.850978
Alzheimer Disease	ademetionine	0.75	0.0214422	0.8125	0.466872
Alzheimer Disease	afatinib	0.666667	0.000143541	0.833333	0.518898
Alzheimer Disease	albutrepenonacog alfa	0	0.000370198	1	0.996672
Alzheimer Disease	alclofenac	0	0.0113097	1	0.850978
Alzheimer Disease	alendronic acid	0.6	0.0300302	0.85	0.560279
Alzheimer Disease	alfacalcidol	0	0.00374932	1	0.850978
Alzheimer Disease	alglucosidase alfa	0	0.00330464	1	0.996672
Alzheimer Disease	alirocumab	0	0.0142489	1	0.996672
Alzheimer Disease	aliskiren	0	0.0274714	1	0.850978
Alzheimer Disease	alitretinoin	0.222222	2.20839e-07	0.944444	0.9928
Alzheimer Disease	alogliptin	0	0.000143541	1	0.850978
Alzheimer Disease	alpelisib	0	0.0139557	1	0.850978
Alzheimer Disease	alpha-linolenic acid	0.4	9.16414e-06	0.9	0.986692
Alzheimer Disease	alprostadil	0.666667	0.0145346	0.833333	0.966926
Alzheimer Disease	alteplase	0.25	0.000955059	0.9375	0.753486
Alzheimer Disease	aluminium	0.25	0.00348476	0.9375	0.992073
Alzheimer Disease	aluminium phosphate	0.25	0.000102399	0.9375	0.992073
Alzheimer Disease	aluminum acetate	0.25	0.00601678	0.9375	0.992073
Alzheimer Disease	aluminum chloride	0	0.0167089	1	0.996672
Alzheimer Disease	amantadine	0	1.15164e-06	1	0.850978
Alzheimer Disease	ambenonium	0	0.0030591	1	0.850978
Alzheimer Disease	ambrisentan	0	0.000361586	1	0.850978
Alzheimer Disease	amcinonide	0.5	0.00892913	0.875	0.981239
Alzheimer Disease	aminocaproic acid	0	0.000149427	1	0.850978
Alzheimer Disease	aminoglutethimide	0.5	0.0359633	0.875	0.620646
Alzheimer Disease	aminosalicylic acid	0	0.0010287	1	0.850978
Alzheimer Disease	amiodarone	0.571429	0.00329784	0.857143	0.976055
Alzheimer Disease	amisulpride	0	1.99449e-07	1	0.850978
Alzheimer Disease	amitriptyline	0.78125	6.0094e-05	0.804688	0.447486
Alzheimer Disease	amlexanox	0.5	0.0136426	0.875	0.981239
Alzheimer Disease	amlodipine	0.714286	0.0121236	0.821429	0.489146
Alzheimer Disease	amodiaquine	0	0.0219711	1	0.850978
Alzheimer Disease	amoxapine	0.780488	1.25465e-08	0.804878	0.447958
Alzheimer Disease	amphetamine	0.411765	3.51021e-08	0.897059	0.671037
Alzheimer Disease	anakinra	0	0.00502677	1	0.996672
Alzheimer Disease	anastrozole	0	0.00771303	1	0.850978
Alzheimer Disease	ancrod	0	0.0383142	1	0.996672
Alzheimer Disease	angiotensin ii	0	0.00141807	1	0.850978
Alzheimer Disease	anisotropine methylbromide	0.333333	0.00534689	0.916667	0.989426
Alzheimer Disease	anistreplase	0.25	0.000202811	0.9375	0.753486
Alzheimer Disease	anti-inhibitor coagulant complex	0.125	9.9258e-11	0.96875	0.806869
Alzheimer Disease	antihemophilic factor (recombinant), pegylated	0	0.00330464	1	0.850978
Alzheimer Disease	antihemophilic factor human	0.5	0.0294173	0.875	0.620646
Alzheimer Disease	antihemophilic factor, human recombinant	0.454545	0.000196542	0.886364	0.983947
Alzheimer Disease	antipyrine	0	0.00408216	1	0.996672
Alzheimer Disease	antithrombin alfa	0	4.96149e-05	1	0.850978
Alzheimer Disease	antithrombin iii human	0	0.0134061	1	0.996672
Alzheimer Disease	antrafenine	0	0.00157643	1	0.996672
Alzheimer Disease	apixaban	0	0.000697973	1	0.996672
Alzheimer Disease	apomorphine	0.4	8.60126e-07	0.9	0.677497
Alzheimer Disease	apraclonidine	0	2.03742e-05	1	0.850978
Alzheimer Disease	aprotinin	0.5	0.00940668	0.875	0.981239
Alzheimer Disease	arbutamine	0	0.000435574	1	0.850978
Alzheimer Disease	ardeparin	0.5	0.0493002	0.875	0.981239
Alzheimer Disease	argatroban	0	0.0168486	1	0.850978
Alzheimer Disease	aripiprazole	0.604651	6.50845e-13	0.848837	0.557412
Alzheimer Disease	aripiprazole lauroxil	0.56	4.65254e-09	0.86	0.584747
Alzheimer Disease	armodafinil	0	0.00811658	1	0.850978
Alzheimer Disease	arsenic trioxide	0.4	0.0221565	0.9	0.986692
Alzheimer Disease	asenapine	0.368421	2.68197e-09	0.907895	0.6945
Alzheimer Disease	atenolol	0	0.00285864	1	0.850978
Alzheimer Disease	atomoxetine	0.636364	0.0154775	0.840909	0.537774
Alzheimer Disease	atorvastatin	0.4	5.62011e-05	0.9	0.677497
Alzheimer Disease	atropine	0.571429	0.00141293	0.857143	0.976055
Alzheimer Disease	auranofin	0.5	0.0383142	0.875	0.981239
Alzheimer Disease	avatrombopag	0.5	0.040851	0.875	0.620646
Alzheimer Disease	azacitidine	0	0.0139557	1	0.996672
Alzheimer Disease	azilsartan medoxomil	0	0.00650238	1	0.850978
Alzheimer Disease	bacitracin	0	0.000423244	1	0.850978
Alzheimer Disease	balsalazide	0	1.61124e-06	1	0.996672
Alzheimer Disease	becaplermin	0	0.000334465	1	0.996672
Alzheimer Disease	bemiparin	0.333333	0.00367657	0.916667	0.989426
Alzheimer Disease	benazepril	0	0.0252148	1	0.850978
Alzheimer Disease	bendazac	0	0.000606114	1	0.996672
Alzheimer Disease	bendroflumethiazide	0.6	0.00785524	0.85	0.97361
Alzheimer Disease	benzatropine	0.4	0.00124761	0.9	0.677497
Alzheimer Disease	benzphetamine	0.25	0.00144875	0.9375	0.753486
Alzheimer Disease	benzthiazide	0.666667	0.0264116	0.833333	0.966926
Alzheimer Disease	bepridil	0.8	0.0232232	0.8	0.948341
Alzheimer Disease	betaxolol	0	0.00226387	1	0.850978
Alzheimer Disease	bethanechol	0.5	0.0101915	0.875	0.981239
Alzheimer Disease	bethanidine	0.285714	0.000101054	0.928571	0.736529
Alzheimer Disease	betrixaban	0	0.0187353	1	0.996672
Alzheimer Disease	bexarotene	0	5.12127e-05	1	0.850978
Alzheimer Disease	bezafibrate	0	6.34689e-11	1	0.996672
Alzheimer Disease	bimatoprost	0	0.00020483	1	0.996672
Alzheimer Disease	binimetinib	0.2	6.42564e-05	0.95	0.775963
Alzheimer Disease	bioallethrin	1.07143	0.0317863	0.732143	0.281653
Alzheimer Disease	biperiden	0.5	0.0159314	0.875	0.981239
Alzheimer Disease	bisoprolol	0	0.00137824	1	0.850978
Alzheimer Disease	bivalirudin	0	0.0113097	1	0.850978
Alzheimer Disease	bleomycin	0	0.0024765	1	0.996672
Alzheimer Disease	bosentan	0	0.000914993	1	0.850978
Alzheimer Disease	bosutinib	0.5	0.000298104	0.875	0.620646
Alzheimer Disease	brexpiprazole	0.6	0.0125406	0.85	0.560279
Alzheimer Disease	brimonidine	0.333333	0.00226631	0.916667	0.712787
Alzheimer Disease	brolucizumab	0	0.0013856	1	0.850978
Alzheimer Disease	bromfenac	0	0.00151495	1	0.996672
Alzheimer Disease	bromocriptine	0.444444	3.12433e-07	0.888889	0.652757
Alzheimer Disease	brompheniramine	0.833333	0.0412936	0.791667	0.942336
Alzheimer Disease	buclizine	0.5	0.0383633	0.875	0.981239
Alzheimer Disease	budesonide	0.5	0.0199689	0.875	0.981239
Alzheimer Disease	bufexamac	0.5	0.0391704	0.875	0.620646
Alzheimer Disease	buprenorphine	0.5	0.0063015	0.875	0.620646
Alzheimer Disease	bupropion	0.5	0.0099478	0.875	0.620646
Alzheimer Disease	buspirone	0.428571	0.000135969	0.892857	0.661697
Alzheimer Disease	butamben	1	0.00628093	0.75	0.319144
Alzheimer Disease	butobarbital	1	0.0484918	0.75	0.319144
Alzheimer Disease	butriptyline	0.333333	0.00517274	0.916667	0.712787
Alzheimer Disease	cabergoline	0.4	2.89589e-09	0.9	0.677497
Alzheimer Disease	cabozantinib	0.333333	0.0064289	0.916667	0.989426
Alzheimer Disease	calcifediol	0	0.0304997	1	0.850978
Alzheimer Disease	calcipotriol	0	0.0199689	1	0.850978
Alzheimer Disease	canakinumab	0	0.0132284	1	0.850978
Alzheimer Disease	candesartan cilexetil	0	0.00444565	1	0.850978
Alzheimer Disease	cangrelor	0	0.000212122	1	0.996672
Alzheimer Disease	cannabidiol	0.789474	5.62859e-05	0.802632	0.442409
Alzheimer Disease	cantharidin	0	0.00502677	1	0.996672
Alzheimer Disease	capecitabine	0	0.00141807	1	0.850978
Alzheimer Disease	caplacizumab	0	0.000697973	1	0.996672
Alzheimer Disease	captopril	0.4	0.00413249	0.9	0.677497
Alzheimer Disease	carbamoylcholine	0.5	0.000252229	0.875	0.981239
Alzheimer Disease	carboprost tromethamine	0	0.0329512	1	0.996672
Alzheimer Disease	carboxymethylcellulose	0	0.00475263	1	0.996672
Alzheimer Disease	cariprazine	0.5	0.00380037	0.875	0.620646
Alzheimer Disease	carmustine	0	0.0113097	1	0.996672
Alzheimer Disease	carprofen	0	0.00365998	1	0.996672
Alzheimer Disease	carteolol	0	0.00292734	1	0.850978
Alzheimer Disease	carvedilol	0.444444	1.68488e-06	0.888889	0.652757
Alzheimer Disease	castor oil	0	0.000832077	1	0.996672
Alzheimer Disease	cefazolin	0.333333	0.00173103	0.916667	0.712787
Alzheimer Disease	cefdinir	0	0.0230121	1	0.996672
Alzheimer Disease	celiprolol	0.166667	2.20904e-06	0.958333	0.790116
Alzheimer Disease	cenegermin	0	0.0232969	1	0.996672
Alzheimer Disease	cerivastatin	0	0.0381018	1	0.850978
Alzheimer Disease	cerliponase alfa	0	0.000778463	1	0.996672
Alzheimer Disease	cetrorelix	0.5	0.0182463	0.875	0.981239
Alzheimer Disease	cevimeline	0.5	0.0460148	0.875	0.981239
Alzheimer Disease	chenodeoxycholic acid	0.666667	0.0261287	0.833333	0.966926
Alzheimer Disease	chlorhexidine	0	0.0135984	1	0.850978
Alzheimer Disease	chlormezanone	0	0.0124286	1	0.850978
Alzheimer Disease	chloroquine	0	6.04039e-05	1	0.996672
Alzheimer Disease	chlorpheniramine	0.5	0.00501309	0.875	0.620646
Alzheimer Disease	chlorpromazine	0.5	2.05593e-08	0.875	0.620646
Alzheimer Disease	chlorpropamide	0	0.0116148	1	0.996672
Alzheimer Disease	chlorprothixene	0.5	1.82479e-05	0.875	0.620646
Alzheimer Disease	chlorthalidone	0.5	0.0349436	0.875	0.620646
Alzheimer Disease	chlorzoxazone	0	0.00512084	1	0.996672
Alzheimer Disease	cholecalciferol	0	0.0139557	1	0.850978
Alzheimer Disease	choline	0.571429	0.0059603	0.857143	0.976055
Alzheimer Disease	choline magnesium trisalicylate	0	0.00176425	1	0.996672
Alzheimer Disease	choline salicylate	0.571429	0.0023808	0.857143	0.577793
Alzheimer Disease	chondroitin sulfate	0.25	0.000158923	0.9375	0.753486
Alzheimer Disease	choriogonadotropin alfa	0	0.000741191	1	0.996672
Alzheimer Disease	chorionic gonadotropin (human)	0	0.00391614	1	0.850978
Alzheimer Disease	cilazapril	0	0.0283229	1	0.850978
Alzheimer Disease	cinacalcet	0	0.0301176	1	0.996672
Alzheimer Disease	cinnarizine	0.6875	7.9132e-05	0.828125	0.505885
Alzheimer Disease	ciprofibrate	0	0.000370198	1	0.996672
Alzheimer Disease	cisplatin	0.5	0.0257026	0.875	0.620646
Alzheimer Disease	citalopram	0.5	0.0328326	0.875	0.620646
Alzheimer Disease	citrulline	0.833333	0.00183319	0.791667	0.415557
Alzheimer Disease	clenbuterol	0	1.12227e-05	1	0.850978
Alzheimer Disease	clidinium	0	0.0202073	1	0.996672
Alzheimer Disease	clofibrate	0	0.00892913	1	0.996672
Alzheimer Disease	clomipramine	0.333333	3.31499e-05	0.916667	0.712787
Alzheimer Disease	clonidine	0.5	0.00130752	0.875	0.620646
Alzheimer Disease	clopidogrel	0	0.00713856	1	0.996672
Alzheimer Disease	clotrimazole	0.5	0.0481682	0.875	0.981239
Alzheimer Disease	clozapine	0.592593	3.86915e-08	0.851852	0.564836
Alzheimer Disease	coagulation factor ix (recombinant)	0.428571	3.97083e-05	0.892857	0.661697
Alzheimer Disease	coagulation factor ix human	0.428571	0.000818802	0.892857	0.661697
Alzheimer Disease	coagulation factor vii human	0.333333	0.00266568	0.916667	0.712787
Alzheimer Disease	coagulation factor viia recombinant human	0.5	0.00235702	0.875	0.620646
Alzheimer Disease	cobimetinib	0	0.0168486	1	0.996672
Alzheimer Disease	cocaine	0.666667	0.00579239	0.833333	0.518898
Alzheimer Disease	coccidioides immitis spherule	0.428571	0.000153214	0.892857	0.661697
Alzheimer Disease	conestat alfa	0.5	0.00590364	0.875	0.981239
Alzheimer Disease	copper	0.713235	1.11823e-11	0.821691	0.489803
Alzheimer Disease	corifollitropin alfa	0	0.0030591	1	0.996672
Alzheimer Disease	corticorelin ovine triflutate	0	0.0151664	1	0.850978
Alzheimer Disease	crizanlizumab	0	0.00601678	1	0.850978
Alzheimer Disease	cromoglicic acid	0.5	0.0157128	0.875	0.981239
Alzheimer Disease	cryptenamine	0.8	0.0369057	0.8	0.948341
Alzheimer Disease	curcumin	0.4	0.00602895	0.9	0.677497
Alzheimer Disease	cyanocobalamin	0	7.46642e-07	1	0.996672
Alzheimer Disease	cyclobenzaprine	0.333333	3.63335e-07	0.916667	0.712787
Alzheimer Disease	cyclopentolate	0	0.0101262	1	0.996672
Alzheimer Disease	cyclophosphamide	0	0.00352536	1	0.996672
Alzheimer Disease	cycrimine	0	0.00999735	1	0.996672
Alzheimer Disease	cyproheptadine	0.285714	2.92385e-05	0.928571	0.99103
Alzheimer Disease	cysteamine	0	0.00152626	1	0.996672
Alzheimer Disease	cysteine	0.692308	0.000652011	0.826923	0.963942
Alzheimer Disease	dabigatran etexilate	0	0.0199689	1	0.850978
Alzheimer Disease	dalteparin	0.25	0.000671728	0.9375	0.753486
Alzheimer Disease	danaparoid	0	0.0118365	1	0.996672
Alzheimer Disease	danazol	0.4	0.0327686	0.9	0.677497
Alzheimer Disease	darifenacin	0.8	0.00843252	0.8	0.948341
Alzheimer Disease	dasatinib	0.608696	0.00415271	0.847826	0.554916
Alzheimer Disease	decamethonium	0.25	0.000116191	0.9375	0.753486
Alzheimer Disease	demecarium	0	0.000352503	1	0.850978
Alzheimer Disease	denosumab	0	0.00495439	1	0.996672
Alzheimer Disease	deoxycholic acid	0.333333	0.0104749	0.916667	0.989426
Alzheimer Disease	desipramine	0.47619	7.91875e-07	0.880952	0.634557
Alzheimer Disease	desoxycorticosterone acetate	0	7.2204e-06	1	0.996672
Alzheimer Disease	desvenlafaxine	0.333333	0.00130605	0.916667	0.712787
Alzheimer Disease	dexamethasone	0.4	4.29217e-05	0.9	0.986692
Alzheimer Disease	dexfenfluramine	0	0.000382675	1	0.850978
Alzheimer Disease	dexibuprofen	0.583333	0.00057109	0.854167	0.975064
Alzheimer Disease	dexketoprofen	0	0.00131795	1	0.996672
Alzheimer Disease	dexmedetomidine	0	0.00148246	1	0.850978
Alzheimer Disease	dexmethylphenidate	0.333333	0.00428691	0.916667	0.712787
Alzheimer Disease	dextroamphetamine	0.6	0.0195352	0.85	0.560279
Alzheimer Disease	dextromethorphan	0.619048	4.75399e-05	0.845238	0.548515
Alzheimer Disease	diacerein	0.222222	1.36049e-07	0.944444	0.766157
Alzheimer Disease	diazoxide	0.5	0.000937273	0.875	0.981239
Alzheimer Disease	diclofenac	0	0.00470526	1	0.996672
Alzheimer Disease	diclofenamide	0.75	0.0476665	0.8125	0.956251
Alzheimer Disease	dicoumarol	0.333333	0.000904832	0.916667	0.712787
Alzheimer Disease	dicyclomine	0	0.00192077	1	0.996672
Alzheimer Disease	didanosine	0	4.1035e-05	1	0.996672
Alzheimer Disease	diethylcarbamazine	0	0.00116329	1	0.996672
Alzheimer Disease	diflunisal	0	0.00240769	1	0.850978
Alzheimer Disease	dihydro-alpha-ergocryptine	0	1.43982e-05	1	0.850978
Alzheimer Disease	dihydroergocornine	0.791667	0.0004616	0.802083	0.441057
Alzheimer Disease	dihydroergocristine	0.655172	2.08956e-07	0.836207	0.526067
Alzheimer Disease	dihydrotachysterol	0	0.0268133	1	0.850978
Alzheimer Disease	dimethyl fumarate	0.5	0.00352536	0.875	0.620646
Alzheimer Disease	dinoprost tromethamine	0	0.0003844	1	0.996672
Alzheimer Disease	dinoprostone	0.4	0.000423991	0.9	0.986692
Alzheimer Disease	diosmin	0	0.00141807	1	0.996672
Alzheimer Disease	diphenidol	0.333333	0.00369816	0.916667	0.989426
Alzheimer Disease	diphenylpyraline	0.5	0.0399843	0.875	0.620646
Alzheimer Disease	dipivefrin	0	8.13079e-06	1	0.850978
Alzheimer Disease	dipyrithione	0	0.0010999	1	0.850978
Alzheimer Disease	disopyramide	0.75	0.0146321	0.8125	0.956251
Alzheimer Disease	disulfiram	0	0.00103082	1	0.850978
Alzheimer Disease	dl-methylephedrine	0.333333	5.1483e-05	0.916667	0.712787
Alzheimer Disease	dobutamine	0.333333	0.0043185	0.916667	0.712787
Alzheimer Disease	docetaxel	0.5	0.0148302	0.875	0.620646
Alzheimer Disease	doconexent	0	2.8214e-10	1	0.850978
Alzheimer Disease	domperidone	0	0.00028507	1	0.850978
Alzheimer Disease	donepezil	0.333333	7.37892e-09	0.916667	0.712787
Alzheimer Disease	dopamine	0.4	2.73829e-06	0.9	0.677497
Alzheimer Disease	dorzolamide	0.75	0.0179585	0.8125	0.956251
Alzheimer Disease	dosulepin	0.625	3.20129e-06	0.84375	0.544828
Alzheimer Disease	doxacurium	0.5	0.0141697	0.875	0.981239
Alzheimer Disease	doxapram	0.5	0.0292379	0.875	0.981239
Alzheimer Disease	doxazosin	0.8	0.0304941	0.8	0.435927
Alzheimer Disease	doxepin	0.789474	0.000878876	0.802632	0.442409
Alzheimer Disease	doxercalciferol	0	0.0466152	1	0.850978
Alzheimer Disease	doxorubicin	0.5	0.0139557	0.875	0.981239
Alzheimer Disease	doxylamine	0.666667	0.0299178	0.833333	0.518898
Alzheimer Disease	dronedarone	0.64	6.18524e-06	0.84	0.535513
Alzheimer Disease	droperidol	0	0.000791418	1	0.850978
Alzheimer Disease	drospirenone	0.5	0.0249133	0.875	0.981239
Alzheimer Disease	drotrecogin alfa	0.583333	0.000648601	0.854167	0.570517
Alzheimer Disease	droxidopa	0.4	2.61989e-06	0.9	0.677497
Alzheimer Disease	duloxetine	0.333333	0.0073834	0.916667	0.712787
Alzheimer Disease	dupilumab	0	0.0111956	1	0.850978
Alzheimer Disease	echothiophate	0	0.00576863	1	0.850978
Alzheimer Disease	econazole	0	0.0139557	1	0.996672
Alzheimer Disease	edoxaban	0	0.000697973	1	0.996672
Alzheimer Disease	edrophonium	0	6.93943e-05	1	0.850978
Alzheimer Disease	efmoroctocog alfa	0	0.000611774	1	0.996672
Alzheimer Disease	emapalumab	0	0.02589	1	0.850978
Alzheimer Disease	enalapril	0	0.0274714	1	0.850978
Alzheimer Disease	enalaprilat	0.5	0.0483663	0.875	0.620646
Alzheimer Disease	enoxaparin	0	0.000561913	1	0.996672
Alzheimer Disease	entacapone	0	0.00141807	1	0.850978
Alzheimer Disease	ephedrine	0.5	0.0189115	0.875	0.620646
Alzheimer Disease	epicriptine	0	4.08905e-06	1	0.850978
Alzheimer Disease	epinastine	0.5	0.000616415	0.875	0.620646
Alzheimer Disease	epinephrine	0.25	3.6274e-07	0.9375	0.753486
Alzheimer Disease	eplerenone	0	7.2204e-06	1	0.996672
Alzheimer Disease	epoprostenol	0	2.49204e-05	1	0.996672
Alzheimer Disease	eprosartan	0	0.0268133	1	0.850978
Alzheimer Disease	erdafitinib	0.333333	1.71782e-06	0.916667	0.989426
Alzheimer Disease	ergocalciferol	0.954545	0.00451337	0.761364	0.344327
Alzheimer Disease	ergoloid mesylate	0.655172	1.5578e-07	0.836207	0.526067
Alzheimer Disease	ergometrine	0	0.00602079	1	0.850978
Alzheimer Disease	ergotamine	0.5625	1.54866e-05	0.859375	0.583229
Alzheimer Disease	erlotinib	0.5	0.0113097	0.875	0.981239
Alzheimer Disease	escitalopram	0.4	6.41327e-09	0.9	0.677497
Alzheimer Disease	esketamine	0.5	0.000308872	0.875	0.620646
Alzheimer Disease	esmolol	0	0.00141807	1	0.850978
Alzheimer Disease	estradiol	0.285714	0.00142813	0.928571	0.736529
Alzheimer Disease	estradiol acetate	0.285714	0.00223772	0.928571	0.736529
Alzheimer Disease	estradiol benzoate	0.285714	0.00674113	0.928571	0.736529
Alzheimer Disease	estradiol cypionate	0.285714	0.0105353	0.928571	0.736529
Alzheimer Disease	estradiol dienanthate	0.285714	0.00673446	0.928571	0.736529
Alzheimer Disease	estradiol valerate	0.285714	0.000644678	0.928571	0.736529
Alzheimer Disease	estrone	0.2	0.0210413	0.95	0.775963
Alzheimer Disease	etanercept	0.769231	0.0363898	0.807692	0.454927
Alzheimer Disease	etelcalcetide	0	0.0187431	1	0.996672
Alzheimer Disease	ethanol	1.04545	0.00439612	0.738636	0.294975
Alzheimer Disease	ethinamate	0.5	0.0273151	0.875	0.620646
Alzheimer Disease	etodolac	0	0.000104466	1	0.996672
Alzheimer Disease	etoricoxib	0	0.00352536	1	0.850978
Alzheimer Disease	everolimus	0	0.00683051	1	0.996672
Alzheimer Disease	exemestane	0	0.006501	1	0.850978
Alzheimer Disease	felbamate	0.333333	0.00784623	0.916667	0.712787
Alzheimer Disease	felodipine	0.769231	0.0056938	0.807692	0.953356
Alzheimer Disease	fenfluramine	0.25	0.000134083	0.9375	0.753486
Alzheimer Disease	fenofibrate	0.333333	0.0020376	0.916667	0.989426
Alzheimer Disease	fenofibric acid	0.2	8.35538e-06	0.95	0.993334
Alzheimer Disease	fenoldopam	0.375	5.82825e-05	0.90625	0.690999
Alzheimer Disease	fenoprofen	0	3.87292e-06	1	0.996672
Alzheimer Disease	fenoterol	0	0.00121149	1	0.850978
Alzheimer Disease	fentanyl	0.5	0.00500821	0.875	0.620646
Alzheimer Disease	fesoterodine	0.8	0.0280129	0.8	0.948341
Alzheimer Disease	filgrastim	0.5	0.0422008	0.875	0.981239
Alzheimer Disease	fish oil	0.807692	0.000714236	0.798077	0.431205
Alzheimer Disease	flavin adenine dinucleotide	0.807692	0.00442505	0.798077	0.431205
Alzheimer Disease	flavoxate	0	0.000320319	1	0.996672
Alzheimer Disease	flibanserin	0.333333	0.00286901	0.916667	0.712787
Alzheimer Disease	floxuridine	0	0.00141807	1	0.850978
Alzheimer Disease	fluciclovine (18f)	0.846154	0.0415156	0.788462	0.407794
Alzheimer Disease	flucytosine	0	0.0232969	1	0.996672
Alzheimer Disease	fludrocortisone	0.5	0.0013856	0.875	0.981239
Alzheimer Disease	flufenamic acid	0.333333	0.000432116	0.916667	0.989426
Alzheimer Disease	flunitrazepam	1.11111	0.0459225	0.722222	0.262022
Alzheimer Disease	fluorouracil	0	0.00502677	1	0.850978
Alzheimer Disease	fluoxetine	0.571429	0.000580485	0.857143	0.577793
Alzheimer Disease	flupentixol	0	4.29298e-08	1	0.850978
Alzheimer Disease	fluphenazine	0.166667	9.07391e-06	0.958333	0.790116
Alzheimer Disease	flurbiprofen	0	0.00384863	1	0.996672
Alzheimer Disease	fluspirilene	0.666667	0.0178713	0.833333	0.518898
Alzheimer Disease	flutamide	0	0.000319968	1	0.996672
Alzheimer Disease	fluticasone	0.5	0.00366815	0.875	0.981239
Alzheimer Disease	fluticasone furoate	0.666667	0.0383142	0.833333	0.966926
Alzheimer Disease	fluticasone propionate	0.5	0.00490391	0.875	0.981239
Alzheimer Disease	fluvastatin	0.5	0.00842946	0.875	0.620646
Alzheimer Disease	fluvoxamine	0.5	0.0199689	0.875	0.620646
Alzheimer Disease	folic acid	0.5	0.00799486	0.875	0.981239
Alzheimer Disease	follitropin	0	0.00346697	1	0.996672
Alzheimer Disease	fondaparinux	0	0.00123373	1	0.996672
Alzheimer Disease	foreskin fibroblast (neonatal)	0.3	5.39327e-07	0.925	0.729541
Alzheimer Disease	foreskin keratinocyte (neonatal)	0.272727	5.95258e-10	0.931818	0.742781
Alzheimer Disease	formoterol	0	0.000120148	1	0.850978
Alzheimer Disease	fosinopril	0	0.0216932	1	0.850978
Alzheimer Disease	fostamatinib	0.864865	0.00140918	0.783784	0.396548
Alzheimer Disease	galantamine	1	0.0106315	0.75	0.319144
Alzheimer Disease	gallamine triethiodide	0.6	0.00575317	0.85	0.97361
Alzheimer Disease	gallium nitrate	0.5	0.0187922	0.875	0.620646
Alzheimer Disease	gemeprost	0	0.000645362	1	0.996672
Alzheimer Disease	gemfibrozil	0.5	0.00716774	0.875	0.981239
Alzheimer Disease	gentamicin	0.5	0.0364913	0.875	0.620646
Alzheimer Disease	gilteritinib	1.05556	0.0462969	0.736111	0.289751
Alzheimer Disease	ginseng	0	0.000302586	1	0.850978
Alzheimer Disease	glatiramer	0	0.0111956	1	0.850978
Alzheimer Disease	gliclazide	0	0.000354692	1	0.850978
Alzheimer Disease	glimepiride	0.333333	0.00220952	0.916667	0.989426
Alzheimer Disease	glipizide	0	0.00472126	1	0.996672
Alzheimer Disease	gliquidone	0.5	0.0249368	0.875	0.981239
Alzheimer Disease	gluconolactone	0	0.0126926	1	0.996672
Alzheimer Disease	glucosamine	0	9.80921e-05	1	0.850978
Alzheimer Disease	glutathione	0.447368	5.4486e-21	0.888158	0.984338
Alzheimer Disease	glutathione disulfide	0.5	0.0434074	0.875	0.981239
Alzheimer Disease	glyburide	0.666667	0.000905385	0.833333	0.518898
Alzheimer Disease	glycerin	0.75	0.0266644	0.8125	0.466872
Alzheimer Disease	glycol salicylate	0	0.00141807	1	0.996672
Alzheimer Disease	glycopyrronium	0.333333	0.00602079	0.916667	0.989426
Alzheimer Disease	glycyrrhizic acid	0.166667	5.66521e-06	0.958333	0.790116
Alzheimer Disease	glymidine	0.5	0.0474601	0.875	0.981239
Alzheimer Disease	goserelin	0.5	0.0294911	0.875	0.981239
Alzheimer Disease	guaifenesin	0.571429	0.00203174	0.857143	0.577793
Alzheimer Disease	guanabenz	0	0.00194825	1	0.850978
Alzheimer Disease	guanfacine	0	0.00259572	1	0.850978
Alzheimer Disease	haloperidol	0.388889	3.55267e-08	0.902778	0.683536
Alzheimer Disease	halothane	1	0.0109145	0.75	0.319144
Alzheimer Disease	heparin	0.5	3.49603e-05	0.875	0.981239
Alzheimer Disease	hexachlorophene	0.333333	0.0255623	0.916667	0.989426
Alzheimer Disease	hexafluronium	0	0.000915877	1	0.850978
Alzheimer Disease	hexocyclium	0.5	0.00421287	0.875	0.981239
Alzheimer Disease	homatropine	0.8	0.0200396	0.8	0.948341
Alzheimer Disease	homatropine methylbromide	0.8	0.0280111	0.8	0.948341
Alzheimer Disease	human c1-esterase inhibitor	0.5	0.00473089	0.875	0.981239
Alzheimer Disease	human thrombin	0.375	3.40057e-05	0.90625	0.987791
Alzheimer Disease	huperzine a	0	0.0189902	1	0.850978
Alzheimer Disease	hydrocodone	0.333333	0.00582841	0.916667	0.712787
Alzheimer Disease	hydrocortisone	0.5	0.00502677	0.875	0.981239
Alzheimer Disease	hydroflumethiazide	0.625	0.01343	0.84375	0.971274
Alzheimer Disease	hydroxocobalamin	0.333333	3.93465e-07	0.916667	0.989426
Alzheimer Disease	hyoscyamine	0.5	0.00717017	0.875	0.981239
Alzheimer Disease	ibalizumab	0.333333	0.00289727	0.916667	0.712787
Alzheimer Disease	ibandronate	0	0.00475263	1	0.996672
Alzheimer Disease	ibuprofen	0.5	0.000159969	0.875	0.981239
Alzheimer Disease	ibutilide	0.875	0.0296504	0.78125	0.933907
Alzheimer Disease	icosapent	0.454545	6.08912e-05	0.886364	0.983947
Alzheimer Disease	ifenprodil	0.5	0.0138285	0.875	0.620646
Alzheimer Disease	ifosfamide	0	0.00683051	1	0.996672
Alzheimer Disease	iloperidone	0.272727	1.05026e-08	0.931818	0.742781
Alzheimer Disease	iloprost	0.75	0.048672	0.8125	0.466872
Alzheimer Disease	imatinib	0.375	0.0034947	0.90625	0.690999
Alzheimer Disease	imipramine	0.56	1.62639e-08	0.86	0.584747
Alzheimer Disease	indigotindisulfonic acid	0.428571	5.11831e-05	0.892857	0.661697
Alzheimer Disease	indomethacin	0.777778	0.0198865	0.805556	0.952011
Alzheimer Disease	infliximab	0	0.0424109	1	0.850978
Alzheimer Disease	insulin human	0.5	0.00370643	0.875	0.620646
Alzheimer Disease	insulin pork	0.4	2.86453e-07	0.9	0.677497
Alzheimer Disease	interferon gamma-1b	0.5	0.0471394	0.875	0.981239
Alzheimer Disease	ipratropium	0.333333	0.00917458	0.916667	0.989426
Alzheimer Disease	irbesartan	0.5	0.00495439	0.875	0.620646
Alzheimer Disease	isavuconazole	0.666667	0.00600724	0.833333	0.518898
Alzheimer Disease	isocarboxazid	0	0.00167195	1	0.850978
Alzheimer Disease	isoetharine	0	0.0064289	1	0.850978
Alzheimer Disease	isoflurophate	0	1.59372e-05	1	0.850978
Alzheimer Disease	isometheptene	0.5	0.0466382	0.875	0.620646
Alzheimer Disease	isoniazid	0.5	0.00169405	0.875	0.981239
Alzheimer Disease	isoprenaline	0.25	0.000191872	0.9375	0.753486
Alzheimer Disease	isosorbide	0.333333	0.0141114	0.916667	0.712787
Alzheimer Disease	isotretinoin	0	0.00131245	1	0.996672
Alzheimer Disease	ixekizumab	0	0.0242738	1	0.850978
Alzheimer Disease	kappadione	0.571429	0.0127091	0.857143	0.577793
Alzheimer Disease	ketamine	0.73913	1.80452e-05	0.815217	0.473641
Alzheimer Disease	ketoconazole	0.4	0.0053446	0.9	0.986692
Alzheimer Disease	ketoprofen	0.333333	0.00562484	0.916667	0.989426
Alzheimer Disease	ketorolac	0	0.00491697	1	0.850978
Alzheimer Disease	keyhole limpet hemocyanin	0	0.016427	1	0.850978
Alzheimer Disease	labetalol	0.4	0.00331962	0.9	0.677497
Alzheimer Disease	lacidipine	0.666667	0.00411629	0.833333	0.518898
Alzheimer Disease	lamotrigine	0.875	1.27482e-06	0.78125	0.390501
Alzheimer Disease	larotrectinib	0.333333	0.000658742	0.916667	0.712787
Alzheimer Disease	latanoprost	0	0.0173482	1	0.996672
Alzheimer Disease	latanoprostene bunod	0	0.013354	1	0.996672
Alzheimer Disease	lauric acid	0.666667	0.000674014	0.833333	0.966926
Alzheimer Disease	leflunomide	0.333333	0.0074331	0.916667	0.989426
Alzheimer Disease	lemborexant	0	0.00029604	1	0.996672
Alzheimer Disease	lenalidomide	0.5	0.0232425	0.875	0.981239
Alzheimer Disease	lenograstim	0	0.00502677	1	0.996672
Alzheimer Disease	lenvatinib	0.4	1.63524e-05	0.9	0.677497
Alzheimer Disease	lepirudin	0	0.0232969	1	0.850978
Alzheimer Disease	letrozole	0	0.0128191	1	0.850978
Alzheimer Disease	levamlodipine	0.25	0.00398483	0.9375	0.753486
Alzheimer Disease	levobetaxolol	0	3.8654e-05	1	0.850978
Alzheimer Disease	levobunolol	0	0.00269781	1	0.850978
Alzheimer Disease	levodopa	0	9.63416e-08	1	0.850978
Alzheimer Disease	levonordefrin	0.333333	0.000648821	0.916667	0.712787
Alzheimer Disease	levosalbutamol	0	0.0343388	1	0.996672
Alzheimer Disease	levothyroxine	0.5	0.00906151	0.875	0.620646
Alzheimer Disease	linagliptin	0	0.00475263	1	0.850978
Alzheimer Disease	liothyronine	0.333333	0.0024765	0.916667	0.989426
Alzheimer Disease	liotrix	0	0.000249074	1	0.996672
Alzheimer Disease	lipegfilgrastim	0	7.2204e-06	1	0.996672
Alzheimer Disease	lisinopril	0	0.00116541	1	0.850978
Alzheimer Disease	lisuride	0.4	1.18351e-07	0.9	0.677497
Alzheimer Disease	lofexidine	0.5	0.001994	0.875	0.620646
Alzheimer Disease	lonoctocog alfa	0.454545	0.000100407	0.886364	0.983947
Alzheimer Disease	lorcaserin	0	0.00498553	1	0.850978
Alzheimer Disease	lornoxicam	0	0.0021057	1	0.850978
Alzheimer Disease	lorpiprazole	0.4	4.46698e-06	0.9	0.677497
Alzheimer Disease	losartan	0	0.000370198	1	0.850978
Alzheimer Disease	loxapine	0.612903	2.52848e-07	0.846774	0.552317
Alzheimer Disease	loxoprofen	0	0.0027276	1	0.850978
Alzheimer Disease	lumateperone	0	1.21754e-08	1	0.850978
Alzheimer Disease	lumiracoxib	0	0.00845638	1	0.996672
Alzheimer Disease	lurasidone	0.333333	6.89053e-05	0.916667	0.712787
Alzheimer Disease	lutropin alfa	0	0.017402	1	0.996672
Alzheimer Disease	lyme disease vaccine (recombinant ospa)	0	0.0113097	1	0.850978
Alzheimer Disease	macitentan	0	0.000470587	1	0.850978
Alzheimer Disease	magnesium acetate tetrahydrate	0.571429	0.00281298	0.857143	0.577793
Alzheimer Disease	magnesium carbonate	0.571429	0.000800051	0.857143	0.577793
Alzheimer Disease	malathion	0	0.00617688	1	0.850978
Alzheimer Disease	manidipine	0.75	0.00485564	0.8125	0.466872
Alzheimer Disease	maprotiline	0.529412	4.73896e-06	0.867647	0.603187
Alzheimer Disease	maraviroc	0	0.0113097	1	0.850978
Alzheimer Disease	mazindol	0.5	0.00326811	0.875	0.620646
Alzheimer Disease	mecamylamine	0.25	0.000162635	0.9375	0.753486
Alzheimer Disease	mecasermin	0.25	0.000539176	0.9375	0.992073
Alzheimer Disease	mecasermin rinfabate	0.333333	0.00398121	0.916667	0.989426
Alzheimer Disease	meclofenamic acid	0.6	0.0156202	0.85	0.97361
Alzheimer Disease	mefenamic acid	0	0.000525155	1	0.996672
Alzheimer Disease	meloxicam	0	0.00942395	1	0.996672
Alzheimer Disease	memantine	1.04167	0.0256968	0.739583	0.296948
Alzheimer Disease	menadione	0.538462	2.08151e-05	0.865385	0.59776
Alzheimer Disease	menotropins	0	1.06477e-06	1	0.996672
Alzheimer Disease	menthyl salicylate	0	0.00161321	1	0.996672
Alzheimer Disease	mepenzolate	0.5	0.0320768	0.875	0.981239
Alzheimer Disease	meperidine	0.8125	0.0140871	0.796875	0.428259
Alzheimer Disease	mephentermine	0.333333	2.87338e-06	0.916667	0.712787
Alzheimer Disease	mesalazine	0.142857	3.48887e-06	0.964286	0.799817
Alzheimer Disease	mesoridazine	0	2.0523e-07	1	0.850978
Alzheimer Disease	metamfetamine	0.333333	2.15337e-06	0.916667	0.712787
Alzheimer Disease	metamizole	0	0.019248	1	0.996672
Alzheimer Disease	metaraminol	0	0.012507	1	0.850978
Alzheimer Disease	methadone	0.428571	1.24698e-07	0.892857	0.661697
Alzheimer Disease	methazolamide	0.75	0.0321861	0.8125	0.956251
Alzheimer Disease	methocarbamol	0	0.0154709	1	0.850978
Alzheimer Disease	methotrimeprazine	0.421053	2.7388e-11	0.894737	0.665892
Alzheimer Disease	methoxamine	0.666667	0.0468958	0.833333	0.518898
Alzheimer Disease	methscopolamine bromide	0.333333	0.00374396	0.916667	0.989426
Alzheimer Disease	methyclothiazide	0.75	0.0429044	0.8125	0.956251
Alzheimer Disease	methylene blue	0.5	0.0392967	0.875	0.620646
Alzheimer Disease	methylergometrine	0.5	0.0379724	0.875	0.620646
Alzheimer Disease	methylphenobarbital	0.909091	0.0176684	0.772727	0.370416
Alzheimer Disease	methylprednisolone	0.5	0.0168486	0.875	0.981239
Alzheimer Disease	methysergide	0.75	0.00804031	0.8125	0.466872
Alzheimer Disease	metipranolol	0	0.0015149	1	0.850978
Alzheimer Disease	metixene	0.8	0.0452988	0.8	0.948341
Alzheimer Disease	metoclopramide	0.5	0.00553719	0.875	0.620646
Alzheimer Disease	metocurine	0.5	0.0351635	0.875	0.981239
Alzheimer Disease	metoprolol	0	0.00739265	1	0.850978
Alzheimer Disease	metreleptin	0	0.000778463	1	0.850978
Alzheimer Disease	mexiletine	0.5	0.0303162	0.875	0.981239
Alzheimer Disease	mianserin	0.478261	6.84278e-09	0.880435	0.633356
Alzheimer Disease	miconazole	0.666667	0.000246347	0.833333	0.518898
Alzheimer Disease	midostaurin	0.5	0.0122442	0.875	0.981239
Alzheimer Disease	mifamurtide	0.5	0.00502677	0.875	0.620646
Alzheimer Disease	milnacipran	0.555556	0.00167797	0.861111	0.587443
Alzheimer Disease	miltefosine	0	0.00129612	1	0.850978
Alzheimer Disease	minaprine	0.111111	1.18759e-09	0.972222	0.812222
Alzheimer Disease	minocycline	0.285714	5.44729e-07	0.928571	0.736529
Alzheimer Disease	minoxidil	0.333333	0.00343266	0.916667	0.989426
Alzheimer Disease	mirabegron	0	0.0128191	1	0.850978
Alzheimer Disease	mirtazapine	0.5	5.02262e-05	0.875	0.620646
Alzheimer Disease	misoprostol	0	2.22399e-05	1	0.996672
Alzheimer Disease	mivacurium	0.5	0.00493675	0.875	0.981239
Alzheimer Disease	moclobemide	0	0.000704907	1	0.850978
Alzheimer Disease	modafinil	0.5	0.0384081	0.875	0.620646
Alzheimer Disease	molindone	0.25	0.0015665	0.9375	0.753486
Alzheimer Disease	moroctocog alfa	0.454545	0.000369657	0.886364	0.983947
Alzheimer Disease	moxisylyte	0.5	0.00331605	0.875	0.620646
Alzheimer Disease	moxonidine	0.5	0.0481811	0.875	0.620646
Alzheimer Disease	myrrh	0	1.83515e-08	1	0.996672
Alzheimer Disease	nabumetone	0	0.00408216	1	0.996672
Alzheimer Disease	nadh	0.776119	1.925e-11	0.80597	0.45066
Alzheimer Disease	nadolol	0	0.00398121	1	0.850978
Alzheimer Disease	nadroparin	0.25	0.000204722	0.9375	0.992073
Alzheimer Disease	naloxone	0.571429	0.0238918	0.857143	0.577793
Alzheimer Disease	naphazoline	0	0.00291544	1	0.850978
Alzheimer Disease	naproxen	0	0.00167281	1	0.996672
Alzheimer Disease	nateglinide	0	0.00634771	1	0.996672
Alzheimer Disease	nebivolol	0	0.000187678	1	0.850978
Alzheimer Disease	nefazodone	0.4	9.70473e-07	0.9	0.677497
Alzheimer Disease	neomycin	0	0.00643279	1	0.996672
Alzheimer Disease	neostigmine	0	0.0232623	1	0.850978
Alzheimer Disease	nepafenac	0	0.00222236	1	0.996672
Alzheimer Disease	nialamide	0	1.52543e-05	1	0.850978
Alzheimer Disease	nicardipine	0.666667	3.18614e-05	0.833333	0.966926
Alzheimer Disease	nicergoline	0	0.0161319	1	0.850978
Alzheimer Disease	nicorandil	0	0.0121717	1	0.850978
Alzheimer Disease	nicotinamide	0.5	0.0345803	0.875	0.620646
Alzheimer Disease	nicotine	0.5	4.15808e-06	0.875	0.620646
Alzheimer Disease	nimesulide	0	0.000862106	1	0.996672
Alzheimer Disease	nimodipine	0.6	0.000255826	0.85	0.560279
Alzheimer Disease	nintedanib	0.5	1.67031e-05	0.875	0.981239
Alzheimer Disease	nisoldipine	0.6	0.00608407	0.85	0.97361
Alzheimer Disease	nomifensine	0.285714	4.96036e-06	0.928571	0.736529
Alzheimer Disease	nonacog beta pegol	0.333333	0.0020376	0.916667	0.712787
Alzheimer Disease	norepinephrine	0.454545	4.86853e-05	0.886364	0.647012
Alzheimer Disease	nortriptyline	0.458333	2.18875e-08	0.885417	0.644846
Alzheimer Disease	noscapine	0	0.0171329	1	0.850978
Alzheimer Disease	obeticholic acid	0	0.00228106	1	0.996672
Alzheimer Disease	obinutuzumab	0	0.0174099	1	0.996672
Alzheimer Disease	ocrelizumab	0	0.0267398	1	0.996672
Alzheimer Disease	ocriplasmin	0	0.00123024	1	0.850978
Alzheimer Disease	ofatumumab	0	0.017402	1	0.996672
Alzheimer Disease	olanzapine	0.757576	7.75188e-08	0.810606	0.462161
Alzheimer Disease	olaratumab	0	0.0139557	1	0.996672
Alzheimer Disease	oleic acid	0.666667	0.0118038	0.833333	0.966926
Alzheimer Disease	olmesartan	0	0.000143541	1	0.850978
Alzheimer Disease	olsalazine	0.5	0.0145561	0.875	0.620646
Alzheimer Disease	omega-3 fatty acids	0	0.00013971	1	0.850978
Alzheimer Disease	omega-3-acid ethyl esters	0	0.0139557	1	0.850978
Alzheimer Disease	opicapone	0	0.0138285	1	0.850978
Alzheimer Disease	orlistat	0.333333	0.0045728	0.916667	0.989426
Alzheimer Disease	oxaprozin	0	0.00173908	1	0.996672
Alzheimer Disease	oxiconazole	0	0.000778463	1	0.996672
Alzheimer Disease	oxprenolol	0	0.000563258	1	0.850978
Alzheimer Disease	oxybutynin	0.333333	0.00851201	0.916667	0.989426
Alzheimer Disease	oxymetazoline	0.5	0.00151284	0.875	0.620646
Alzheimer Disease	oxymetholone	0	0.00956169	1	0.996672
Alzheimer Disease	oxyphencyclimine	0.333333	0.00692703	0.916667	0.989426
Alzheimer Disease	oxyphenonium	0	0.0106511	1	0.996672
Alzheimer Disease	paclitaxel	0.5	0.0272954	0.875	0.620646
Alzheimer Disease	palifermin	0.166667	5.13078e-07	0.958333	0.994062
Alzheimer Disease	paliperidone	0.4	7.03118e-07	0.9	0.677497
Alzheimer Disease	pamidronic acid	0	0.00495439	1	0.996672
Alzheimer Disease	pancuronium	0.666667	0.0495501	0.833333	0.966926
Alzheimer Disease	papain	0	4.1035e-05	1	0.850978
Alzheimer Disease	parecoxib	0	0.000683139	1	0.996672
Alzheimer Disease	pargyline	0	0.00974421	1	0.850978
Alzheimer Disease	paricalcitol	0	0.00892913	1	0.850978
Alzheimer Disease	paroxetine	0.714286	4.49298e-07	0.821429	0.489146
Alzheimer Disease	pazopanib	0.5	0.000160323	0.875	0.981239
Alzheimer Disease	pegaptanib	0	0.0198172	1	0.996672
Alzheimer Disease	pegfilgrastim	0	0.00141807	1	0.996672
Alzheimer Disease	pegvisomant	0	0.00232599	1	0.850978
Alzheimer Disease	penbutolol	0.5	0.0170901	0.875	0.620646
Alzheimer Disease	pentamidine	0	0.0103849	1	0.996672
Alzheimer Disease	pentobarbital	0.92	0.0022452	0.77	0.364078
Alzheimer Disease	pentolinium	0.5	0.0375472	0.875	0.620646
Alzheimer Disease	pentosan polysulfate	0.333333	0.00314181	0.916667	0.989426
Alzheimer Disease	pergolide	0.470588	3.11785e-07	0.882353	0.637799
Alzheimer Disease	periciazine	0.25	0.00133018	0.9375	0.753486
Alzheimer Disease	perindopril	0.5	0.0414127	0.875	0.620646
Alzheimer Disease	perphenazine	0.333333	0.0269144	0.916667	0.712787
Alzheimer Disease	phenindione	0	0.00683051	1	0.850978
Alzheimer Disease	phenobarbital	0.538462	2.37829e-05	0.865385	0.59776
Alzheimer Disease	phenoxybenzamine	0.5	0.00234954	0.875	0.620646
Alzheimer Disease	phenprocoumon	0	0.000778463	1	0.850978
Alzheimer Disease	phentermine	0.166667	1.26809e-06	0.958333	0.790116
Alzheimer Disease	phentolamine	0.5	0.030472	0.875	0.620646
Alzheimer Disease	phenyl salicylate	0	0.00131795	1	0.996672
Alzheimer Disease	phenylbutazone	0	0.000252548	1	0.996672
Alzheimer Disease	phenylpropanolamine	0.166667	6.79255e-05	0.958333	0.790116
Alzheimer Disease	phenytoin	1	0.00929635	0.75	0.319144
Alzheimer Disease	phylloquinone	0.5	0.0394201	0.875	0.981239
Alzheimer Disease	physostigmine	0	7.29702e-05	1	0.850978
Alzheimer Disease	pidolic acid	0.777778	0.0046005	0.805556	0.449634
Alzheimer Disease	pilocarpine	0.5	0.00620789	0.875	0.981239
Alzheimer Disease	pimavanserin	0	1.58717e-06	1	0.850978
Alzheimer Disease	pimozide	0.5	0.0424109	0.875	0.620646
Alzheimer Disease	pindolol	0.4	0.0020078	0.9	0.677497
Alzheimer Disease	pioglitazone	0	7.30644e-08	1	0.996672
Alzheimer Disease	pipotiazine	0.25	0.000468041	0.9375	0.753486
Alzheimer Disease	pipradrol	0	0.00309822	1	0.850978
Alzheimer Disease	pirbuterol	0	0.00137824	1	0.850978
Alzheimer Disease	pirenzepine	0	0.0249133	1	0.996672
Alzheimer Disease	piroxicam	0	0.000759617	1	0.996672
Alzheimer Disease	pizotifen	0.625	0.000283217	0.84375	0.544828
Alzheimer Disease	pomalidomide	0.333333	0.0136721	0.916667	0.712787
Alzheimer Disease	ponatinib	0.4	4.6534e-10	0.9	0.677497
Alzheimer Disease	practolol	0	0.00854758	1	0.850978
Alzheimer Disease	pralatrexate	0.5	0.0467854	0.875	0.620646
Alzheimer Disease	pralidoxime	0	0.000137463	1	0.850978
Alzheimer Disease	pramipexole	0.2	4.00328e-05	0.95	0.775963
Alzheimer Disease	prasterone	0.862069	0.014928	0.784483	0.398222
Alzheimer Disease	prasugrel	0	0.00522461	1	0.996672
Alzheimer Disease	pravastatin	0.5	0.0199689	0.875	0.620646
Alzheimer Disease	prazosin	0.5	0.00153846	0.875	0.620646
Alzheimer Disease	procaine	0.666667	1.19761e-05	0.833333	0.518898
Alzheimer Disease	procarbazine	0	0.000963847	1	0.850978
Alzheimer Disease	prochlorperazine	0.5	0.00180901	0.875	0.620646
Alzheimer Disease	procyclidine	0.5	0.00754125	0.875	0.981239
Alzheimer Disease	profenamine	0	3.17674e-05	1	0.996672
Alzheimer Disease	proflavine	0	0.0424109	1	0.850978
Alzheimer Disease	progesterone	0.5	0.0325431	0.875	0.620646
Alzheimer Disease	promazine	0.5	7.69454e-06	0.875	0.620646
Alzheimer Disease	promethazine	0.727273	0.00540092	0.818182	0.481037
Alzheimer Disease	propafenone	0.5	0.043174	0.875	0.620646
Alzheimer Disease	propantheline	0	0.0194053	1	0.996672
Alzheimer Disease	propiomazine	0.5	3.42778e-05	0.875	0.620646
Alzheimer Disease	propiverine	0.571429	0.000928394	0.857143	0.976055
Alzheimer Disease	propranolol	0.4	0.00183712	0.9	0.677497
Alzheimer Disease	propylene glycol	0	0.00901557	1	0.996672
Alzheimer Disease	protamine sulfate	0	0.00258492	1	0.996672
Alzheimer Disease	protein s human	0.333333	0.00515225	0.916667	0.712787
Alzheimer Disease	prothrombin	0.25	0.00061008	0.9375	0.753486
Alzheimer Disease	pseudoephedrine	0.571429	4.72402e-05	0.857143	0.577793
Alzheimer Disease	pyrantel	0	0.0228593	1	0.996672
Alzheimer Disease	pyrethrum extract	0	0.0113097	1	0.996672
Alzheimer Disease	pyridostigmine	0	4.58056e-05	1	0.850978
Alzheimer Disease	quetiapine	0.576923	7.52723e-09	0.855769	0.574439
Alzheimer Disease	quinagolide	0	0.000133694	1	0.850978
Alzheimer Disease	quinapril	0	0.0241003	1	0.850978
Alzheimer Disease	racepinephrine	0.333333	2.24502e-06	0.916667	0.712787
Alzheimer Disease	ramipril	0.5	0.0170825	0.875	0.620646
Alzheimer Disease	ramucirumab	0	0.000370198	1	0.996672
Alzheimer Disease	ranibizumab	0	0.0138285	1	0.850978
Alzheimer Disease	ranolazine	0.96	0.0290684	0.76	0.341255
Alzheimer Disease	rapacuronium	0	0.0190695	1	0.850978
Alzheimer Disease	rasagiline	0	0.011765	1	0.850978
Alzheimer Disease	regorafenib	0.388889	4.66925e-06	0.902778	0.987192
Alzheimer Disease	remoxipride	0	4.99262e-09	1	0.850978
Alzheimer Disease	repaglinide	0	0.00300379	1	0.996672
Alzheimer Disease	rescinnamine	0	0.0180458	1	0.850978
Alzheimer Disease	resveratrol	0.478261	0.000202542	0.880435	0.633356
Alzheimer Disease	reteplase	0.25	0.000100439	0.9375	0.753486
Alzheimer Disease	revefenacin	0.8	0.0169914	0.8	0.948341
Alzheimer Disease	ribavirin	0.5	0.000651867	0.875	0.981239
Alzheimer Disease	rifampicin	0	0.000778463	1	0.996672
Alzheimer Disease	rifaximin	0	0.000370198	1	0.996672
Alzheimer Disease	rilmenidine	0	0.0115544	1	0.850978
Alzheimer Disease	rilonacept	0	0.000298084	1	0.850978
Alzheimer Disease	rilpivirine	0	0.0113097	1	0.996672
Alzheimer Disease	risedronic acid	0	0.00512084	1	0.996672
Alzheimer Disease	risperidone	0.4	2.66115e-06	0.9	0.677497
Alzheimer Disease	ritonavir	0	0.00683051	1	0.996672
Alzheimer Disease	rituximab	0	0.0232623	1	0.996672
Alzheimer Disease	rivaroxaban	0	0.0111956	1	0.996672
Alzheimer Disease	rivastigmine	0	1.20398e-05	1	0.850978
Alzheimer Disease	rocuronium	0.666667	0.0170901	0.833333	0.518898
Alzheimer Disease	rofecoxib	0	0.000249074	1	0.850978
Alzheimer Disease	ropinirole	0.333333	6.33151e-06	0.916667	0.712787
Alzheimer Disease	rosiglitazone	0.142857	4.92024e-09	0.964286	0.994532
Alzheimer Disease	rotigotine	0.142857	1.97956e-07	0.964286	0.799817
Alzheimer Disease	roxithromycin	0	0.00330464	1	0.850978
Alzheimer Disease	sacubitril	0	0.00892913	1	0.850978
Alzheimer Disease	safinamide	0	0.0210561	1	0.850978
Alzheimer Disease	salbutamol	0	0.000565833	1	0.996672
Alzheimer Disease	salicylic acid	0	0.000155164	1	0.996672
Alzheimer Disease	salmeterol	0	0.000139083	1	0.850978
Alzheimer Disease	salmon calcitonin	0	0.0187267	1	0.996672
Alzheimer Disease	salsalate	0	0.000273353	1	0.996672
Alzheimer Disease	sapropterin	0.5	0.00948282	0.875	0.620646
Alzheimer Disease	saxagliptin	0	3.8654e-05	1	0.850978
Alzheimer Disease	scopolamine	0.75	0.00351638	0.8125	0.956251
Alzheimer Disease	secobarbital	0.823529	0.00175305	0.794118	0.421521
Alzheimer Disease	secukinumab	0	0.0201028	1	0.850978
Alzheimer Disease	selegiline	0	0.00255088	1	0.850978
Alzheimer Disease	selexipag	0	0.0145203	1	0.996672
Alzheimer Disease	sermorelin	0	0.0173309	1	0.996672
Alzheimer Disease	sertindole	0.375	4.34551e-06	0.90625	0.690999
Alzheimer Disease	sertraline	0.4	0.00157936	0.9	0.677497
Alzheimer Disease	sibutramine	0.333333	0.00757399	0.916667	0.712787
Alzheimer Disease	silodosin	0.666667	0.0460935	0.833333	0.518898
Alzheimer Disease	siltuximab	0	0.0263788	1	0.850978
Alzheimer Disease	simoctocog alfa	0	0.00215661	1	0.996672
Alzheimer Disease	sirolimus	0.333333	0.00398545	0.916667	0.989426
Alzheimer Disease	sitagliptin	0	0.000370198	1	0.850978
Alzheimer Disease	sitaxentan	0	0.00117764	1	0.850978
Alzheimer Disease	sodium carbonate	0.5	0.00583043	0.875	0.981239
Alzheimer Disease	sodium sulfate	0.5	0.0291514	0.875	0.620646
Alzheimer Disease	somatrem	0	1.80776e-05	1	0.996672
Alzheimer Disease	sorafenib	0.6	0.0111842	0.85	0.560279
Alzheimer Disease	sotalol	0.333333	0.00844841	0.916667	0.712787
Alzheimer Disease	soybean oil	0	7.2204e-06	1	0.996672
Alzheimer Disease	spirapril	0	0.0200182	1	0.850978
Alzheimer Disease	spironolactone	0.833333	1.05588e-05	0.791667	0.942336
Alzheimer Disease	stearic acid	0	0.000509095	1	0.996672
Alzheimer Disease	succinylcholine	0.333333	0.00395973	0.916667	0.989426
Alzheimer Disease	sucralfate	0.2	4.74502e-08	0.95	0.993334
Alzheimer Disease	sulfamethoxazole	0	0.0304997	1	0.850978
Alzheimer Disease	sulfasalazine	0.4	4.47124e-05	0.9	0.986692
Alzheimer Disease	sulindac	0.428571	0.000541687	0.892857	0.985318
Alzheimer Disease	sulodexide	0.5	0.0416994	0.875	0.981239
Alzheimer Disease	sulpiride	0.5	0.00517021	0.875	0.620646
Alzheimer Disease	sunitinib	0.625	0.0468169	0.84375	0.544828
Alzheimer Disease	suprofen	0	0.00547635	1	0.996672
Alzheimer Disease	susoctocog alfa	0	0.00512084	1	0.996672
Alzheimer Disease	suvorexant	0	0.000394802	1	0.996672
Alzheimer Disease	tacrine	0.666667	0.031594	0.833333	0.518898
Alzheimer Disease	tafamidis	0	7.2204e-06	1	0.850978
Alzheimer Disease	tafluprost	0	0.0242738	1	0.996672
Alzheimer Disease	tamoxifen	0.588235	0.0472931	0.852941	0.974645
Alzheimer Disease	tapentadol	0.666667	0.0332483	0.833333	0.518898
Alzheimer Disease	taurocholic acid	0.5	0.0415339	0.875	0.981239
Alzheimer Disease	tazarotene	0	7.55316e-07	1	0.996672
Alzheimer Disease	technetium tc-99m tilmanocept	0	0.01659	1	0.996672
Alzheimer Disease	tegafur	0	0.00683051	1	0.850978
Alzheimer Disease	tegaserod	0.5	0.00681346	0.875	0.620646
Alzheimer Disease	telmisartan	0	0.000249074	1	0.850978
Alzheimer Disease	telotristat ethyl	0	0.000276032	1	0.850978
Alzheimer Disease	temsirolimus	0	0.0168486	1	0.996672
Alzheimer Disease	tenecteplase	0.545455	0.00098224	0.863636	0.593549
Alzheimer Disease	tenoxicam	0	0.0013499	1	0.850978
Alzheimer Disease	terazosin	0.8	0.0378784	0.8	0.435927
Alzheimer Disease	terbutaline	0	0.000408748	1	0.850978
Alzheimer Disease	terfenadine	0.857143	0.0460148	0.785714	0.937651
Alzheimer Disease	teriparatide	0	0.00946202	1	0.996672
Alzheimer Disease	tesamorelin	0	0.00539243	1	0.996672
Alzheimer Disease	testolactone	0	0.0272931	1	0.850978
Alzheimer Disease	testosterone	0	0.00367479	1	0.996672
Alzheimer Disease	testosterone cypionate	0	0.00294839	1	0.996672
Alzheimer Disease	testosterone enanthate	0	0.00562322	1	0.996672
Alzheimer Disease	testosterone undecanoate	0	0.00803149	1	0.996672
Alzheimer Disease	tetryzoline	0	0.0170359	1	0.850978
Alzheimer Disease	thalidomide	0.428571	0.00456464	0.892857	0.661697
Alzheimer Disease	thiamylal	0.666667	0.0458402	0.833333	0.518898
Alzheimer Disease	thiethylperazine	0	1.96851e-06	1	0.850978
Alzheimer Disease	thiopental	1	0.0178291	0.75	0.319144
Alzheimer Disease	thioridazine	0.333333	6.6905e-05	0.916667	0.712787
Alzheimer Disease	thiothixene	0	4.45299e-05	1	0.850978
Alzheimer Disease	thonzylamine	0.833333	0.0414482	0.791667	0.942336
Alzheimer Disease	thrombin	0.5	1.83137e-05	0.875	0.981239
Alzheimer Disease	thrombin alfa	0.375	6.25082e-05	0.90625	0.987791
Alzheimer Disease	thrombomodulin alfa	0	0.00117258	1	0.850978
Alzheimer Disease	tiaprofenic acid	0	0.00750767	1	0.996672
Alzheimer Disease	ticagrelor	0	0.000895621	1	0.996672
Alzheimer Disease	ticlopidine	0	0.00450599	1	0.996672
Alzheimer Disease	timolol	0	0.00205742	1	0.850978
Alzheimer Disease	tinzaparin	0.333333	0.000518604	0.916667	0.989426
Alzheimer Disease	tiotropium	0.8	0.0182108	0.8	0.948341
Alzheimer Disease	tirofiban	0.5	0.0478137	0.875	0.620646
Alzheimer Disease	tizanidine	0.571429	0.00352149	0.857143	0.577793
Alzheimer Disease	tocilizumab	0	0.00259572	1	0.996672
Alzheimer Disease	tocofersolan	0	0.00650238	1	0.850978
Alzheimer Disease	tolazamide	0	0.00289727	1	0.850978
Alzheimer Disease	tolazoline	0.666667	0.0132341	0.833333	0.518898
Alzheimer Disease	tolcapone	0	0.00613311	1	0.850978
Alzheimer Disease	tolfenamic acid	0	0.00512084	1	0.996672
Alzheimer Disease	tolmetin	0	0.00101039	1	0.996672
Alzheimer Disease	tolterodine	0.8	0.0232969	0.8	0.948341
Alzheimer Disease	tramadol	0.590909	4.1004e-06	0.852273	0.56587
Alzheimer Disease	trametinib	0	0.00109144	1	0.996672
Alzheimer Disease	trandolapril	0	0.0265344	1	0.850978
Alzheimer Disease	tranylcypromine	0	0.000610578	1	0.850978
Alzheimer Disease	travoprost	0	0.0165188	1	0.996672
Alzheimer Disease	trazodone	0.285714	0.000198501	0.928571	0.736529
Alzheimer Disease	treprostinil	0	1.82984e-06	1	0.996672
Alzheimer Disease	trifarotene	0	1.88916e-05	1	0.996672
Alzheimer Disease	trifluoperazine	0.5	0.00506004	0.875	0.620646
Alzheimer Disease	triflupromazine	0.2	8.81661e-06	0.95	0.775963
Alzheimer Disease	trifluridine	0	0.0199689	1	0.850978
Alzheimer Disease	trihexyphenidyl	0.8	0.0120222	0.8	0.948341
Alzheimer Disease	trimebutine	0.75	4.67057e-05	0.8125	0.466872
Alzheimer Disease	trimethoprim	0.5	0.0326319	0.875	0.620646
Alzheimer Disease	trimipramine	0.458333	7.78273e-09	0.885417	0.644846
Alzheimer Disease	troglitazone	0.555556	0.00723433	0.861111	0.587443
Alzheimer Disease	trolamine salicylate	0	0.0027276	1	0.996672
Alzheimer Disease	troleandomycin	0	0.00141807	1	0.996672
Alzheimer Disease	tropicamide	0.5	0.00767452	0.875	0.981239
Alzheimer Disease	trospium	0	0.0148302	1	0.996672
Alzheimer Disease	tuberculin purified protein derivative	0	0.0168486	1	0.850978
Alzheimer Disease	tubocurarine	0.5	0.00194825	0.875	0.620646
Alzheimer Disease	turoctocog alfa	0.333333	0.00258201	0.916667	0.712787
Alzheimer Disease	turoctocog alfa pegol	0.333333	0.0209582	0.916667	0.712787
Alzheimer Disease	tyloxapol	0	0.0167089	1	0.850978
Alzheimer Disease	tyrothricin	0	0.00819754	1	0.850978
Alzheimer Disease	ubidecarenone	0.5	0.0303162	0.875	0.981239
Alzheimer Disease	umeclidinium	0.8	0.0190585	0.8	0.948341
Alzheimer Disease	urofollitropin	0	0.00346697	1	0.996672
Alzheimer Disease	urokinase	0.5	8.43458e-05	0.875	0.620646
Alzheimer Disease	ustekinumab	0.5	0.0441617	0.875	0.981239
Alzheimer Disease	valdecoxib	0.666667	0.0485282	0.833333	0.518898
Alzheimer Disease	valproic acid	0.944444	0.0232954	0.763889	0.91728
Alzheimer Disease	valsartan	0	0.000778463	1	0.850978
Alzheimer Disease	vandetanib	0.2	3.91634e-06	0.95	0.775963
Alzheimer Disease	varenicline	0	2.16062e-06	1	0.850978
Alzheimer Disease	velaglucerase alfa	0	0.00228106	1	0.850978
Alzheimer Disease	venlafaxine	0.333333	0.00397108	0.916667	0.712787
Alzheimer Disease	verapamil	0.545455	0.000425665	0.863636	0.593549
Alzheimer Disease	vildagliptin	0	7.66905e-09	1	0.850978
Alzheimer Disease	vitamin d	0	0.00245592	1	0.850978
Alzheimer Disease	vortioxetine	0.571429	0.0047875	0.857143	0.577793
Alzheimer Disease	warfarin	0	0.000850416	1	0.996672
Alzheimer Disease	xamoterol	0	0.00330464	1	0.850978
Alzheimer Disease	ximelagatran	0	0.0268133	1	0.850978
Alzheimer Disease	xylometazoline	0.5	0.00317553	0.875	0.620646
Alzheimer Disease	yohimbine	0.647059	0.000168917	0.838235	0.531121
Alzheimer Disease	zaleplon	0.5	0.0443784	0.875	0.620646
Alzheimer Disease	zileuton	0	0.0193921	1	0.850978
Alzheimer Disease	zimelidine	0	0.000348518	1	0.850978
Alzheimer Disease	zinc	0.686957	6.78546e-15	0.828261	0.506225
Alzheimer Disease	zinc acetate	0.686957	5.9728e-16	0.828261	0.506225
Alzheimer Disease	zinc chloride	0.686957	8.36393e-15	0.828261	0.506225
Alzheimer Disease	ziprasidone	0.56	1.92708e-09	0.86	0.584747
Alzheimer Disease	zofenopril	0	0.0412854	1	0.850978
Alzheimer Disease	zotepine	0.125	6.538e-09	0.96875	0.806869
Alzheimer Disease	zuclopenthixol	0.142857	2.89012e-08	0.964286	0.799817
Amyloid Neuropathies	abciximab	1.15385	3.66059e-20	0.711538	0.83286
Amyloid Neuropathies	acebutolol	1.5	0.0232623	0.625	0.600222
Amyloid Neuropathies	acenocoumarol	1	3.26344e-07	0.75	0.894656
Amyloid Neuropathies	ademetionine	1.875	0.00591689	0.53125	0.0499635
Amyloid Neuropathies	albendazole	1.5	0.00232599	0.625	0.600222
Amyloid Neuropathies	alefacept	1	1.17567e-22	0.75	0.894656
Amyloid Neuropathies	alemtuzumab	1.1	4.26479e-19	0.725	0.857251
Amyloid Neuropathies	amobarbital	2.1	0.0252029	0.475	0.0290937
Amyloid Neuropathies	amsacrine	1.75	0.0370132	0.5625	0.0670629
Amyloid Neuropathies	antihemophilic factor, human recombinant	1.72727	0.00255769	0.568182	0.0707064
Amyloid Neuropathies	arbutamine	1.66667	0.0309539	0.583333	0.4573
Amyloid Neuropathies	arformoterol	1	0.00683051	0.75	0.894656
Amyloid Neuropathies	azathioprine	1.5	0.0193921	0.625	0.600222
Amyloid Neuropathies	bacitracin	1.5	0.00819754	0.625	0.118396
Amyloid Neuropathies	basiliximab	1.08333	6.3681e-25	0.729167	0.864175
Amyloid Neuropathies	becaplermin	1.66667	0.0395177	0.583333	0.0813329
Amyloid Neuropathies	benazepril	1	0.00141807	0.75	0.319144
Amyloid Neuropathies	benralizumab	1.5	0.00463038	0.625	0.600222
Amyloid Neuropathies	benzatropine	1.8	0.010214	0.55	0.0596529
Amyloid Neuropathies	bevacizumab	1	1.54724e-21	0.75	0.894656
Amyloid Neuropathies	bisoprolol	1.5	0.0445655	0.625	0.600222
Amyloid Neuropathies	bromazepam	2.2	0.0361609	0.45	0.022805
Amyloid Neuropathies	butalbital	2.17647	0.0397659	0.455882	0.0241533
Amyloid Neuropathies	butobarbital	2.1	0.0496162	0.475	0.0290937
Amyloid Neuropathies	butriptyline	1.66667	0.00579285	0.583333	0.0813329
Amyloid Neuropathies	carisoprodol	2	0.0261018	0.5	0.0370509
Amyloid Neuropathies	carteolol	1.5	0.0415466	0.625	0.600222
Amyloid Neuropathies	catumaxomab	1.57143	1.54661e-06	0.607143	0.539628
Amyloid Neuropathies	cetuximab	1	2.06945e-19	0.75	0.894656
Amyloid Neuropathies	chlorpheniramine	1.5	0.000301725	0.625	0.118396
Amyloid Neuropathies	cilazapril	1	0.00244456	0.75	0.894656
Amyloid Neuropathies	cisplatin	1.5	0.000173412	0.625	0.118396
Amyloid Neuropathies	citalopram	1	4.88643e-05	0.75	0.319144
Amyloid Neuropathies	clenbuterol	1.8	0.0434837	0.55	0.346762
Amyloid Neuropathies	clobazam	2.23077	0.0427831	0.442308	0.0211522
Amyloid Neuropathies	clorazepic acid	2.21429	0.036276	0.446429	0.0220225
Amyloid Neuropathies	coagulation factor ix (recombinant)	1.85714	0.0418782	0.535714	0.0521257
Amyloid Neuropathies	coagulation factor ix human	1.85714	0.0285162	0.535714	0.303362
Amyloid Neuropathies	cocaine	2	0.0349603	0.5	0.0370509
Amyloid Neuropathies	collagenase clostridium histolyticum	1.5	1.72939e-06	0.625	0.118396
Amyloid Neuropathies	copper	1.85294	1.53585e-10	0.536765	0.306448
Amyloid Neuropathies	desvenlafaxine	1.33333	0.000505795	0.666667	0.169238
Amyloid Neuropathies	dexfenfluramine	1.5	0.00470066	0.625	0.118396
Amyloid Neuropathies	dexmethylphenidate	1.33333	7.95608e-05	0.666667	0.169238
Amyloid Neuropathies	dextromethorphan	1.90476	0.000149098	0.52381	0.0465477
Amyloid Neuropathies	diazepam	2.1875	0.0178306	0.453125	0.0235119
Amyloid Neuropathies	dicoumarol	1.66667	0.0180829	0.583333	0.0813329
Amyloid Neuropathies	dimethyl fumarate	1.5	0.00854758	0.625	0.118396
Amyloid Neuropathies	docetaxel	1.66667	0.000297043	0.583333	0.0813329
Amyloid Neuropathies	duloxetine	1.33333	0.000519456	0.666667	0.169238
Amyloid Neuropathies	efalizumab	1	5.02949e-24	0.75	0.894656
Amyloid Neuropathies	enalapril	1	0.001818	0.75	0.319144
Amyloid Neuropathies	entacapone	0	1.64304e-12	1	0.850978
Amyloid Neuropathies	etafedrine	1	0.00232599	0.75	0.894656
Amyloid Neuropathies	etanercept	1.15385	3.6195e-22	0.711538	0.83286
Amyloid Neuropathies	fenoterol	1.66667	0.0386439	0.583333	0.4573
Amyloid Neuropathies	flunitrazepam	2.11111	0.0235187	0.472222	0.0283193
Amyloid Neuropathies	fluvoxamine	1	5.67767e-06	0.75	0.319144
Amyloid Neuropathies	fosinopril	1	0.00213057	0.75	0.319144
Amyloid Neuropathies	gemtuzumab ozogamicin	1	1.65814e-19	0.75	0.894656
Amyloid Neuropathies	gentamicin	1.5	0.00993587	0.625	0.118396
Amyloid Neuropathies	guaiacol	1	0.000370198	0.75	0.319144
Amyloid Neuropathies	human immunoglobulin g	1.6	2.32036e-06	0.6	0.514952
Amyloid Neuropathies	ibritumomab tiuxetan	1	1.10491e-30	0.75	0.894656
Amyloid Neuropathies	indacaterol	1	0.00352536	0.75	0.894656
Amyloid Neuropathies	isoetharine	1.5	0.021127	0.625	0.600222
Amyloid Neuropathies	isoprenaline	1.625	0.00406747	0.59375	0.493296
Amyloid Neuropathies	lansoprazole	1.5	0.0129229	0.625	0.118396
Amyloid Neuropathies	levamlodipine	1.75	0.0145449	0.5625	0.386981
Amyloid Neuropathies	levobunolol	1.5	0.023816	0.625	0.600222
Amyloid Neuropathies	levomilnacipran	1	6.71756e-06	0.75	0.319144
Amyloid Neuropathies	levosalbutamol	1	0.00352536	0.75	0.319144
Amyloid Neuropathies	lisinopril	1.5	0.0112678	0.625	0.600222
Amyloid Neuropathies	lonoctocog alfa	1.72727	0.00140692	0.568182	0.0707064
Amyloid Neuropathies	manganese	1.8	0.0264048	0.55	0.346762
Amyloid Neuropathies	mazindol	1.5	0.0029509	0.625	0.118396
Amyloid Neuropathies	mebendazole	1.5	0.00232599	0.625	0.600222
Amyloid Neuropathies	methyl aminolevulinate	1	4.47642e-06	0.75	0.894656
Amyloid Neuropathies	methylphenobarbital	2.09091	0.0370655	0.477273	0.0297426
Amyloid Neuropathies	methyprylon	2.23077	0.0465475	0.442308	0.0211522
Amyloid Neuropathies	metipranolol	1.5	0.0104556	0.625	0.600222
Amyloid Neuropathies	metoprolol	1.5	0.0481682	0.625	0.600222
Amyloid Neuropathies	miconazole	2	0.0134537	0.5	0.20975
Amyloid Neuropathies	moroctocog alfa	1.72727	0.000701111	0.568182	0.0707064
Amyloid Neuropathies	muromonab	1.21429	2.48345e-19	0.696429	0.801639
Amyloid Neuropathies	nadolol	1.5	0.0132284	0.625	0.600222
Amyloid Neuropathies	natalizumab	1.09091	1.39656e-20	0.727273	0.861063
Amyloid Neuropathies	nebivolol	1.66667	0.0416994	0.583333	0.4573
Amyloid Neuropathies	nialamide	1.33333	5.34489e-05	0.666667	0.169238
Amyloid Neuropathies	nitrazepam	2.1875	0.0235567	0.453125	0.0235119
Amyloid Neuropathies	nomifensine	1.71429	0.000820515	0.571429	0.0728697
Amyloid Neuropathies	ocriplasmin	1.33333	0.0118974	0.666667	0.169238
Amyloid Neuropathies	olodaterol	1	0.0168486	0.75	0.894656
Amyloid Neuropathies	opicapone	0	1.18704e-14	1	0.850978
Amyloid Neuropathies	orciprenaline	1	0.00232599	0.75	0.894656
Amyloid Neuropathies	oxprenolol	1.66667	0.0183313	0.583333	0.4573
Amyloid Neuropathies	paclitaxel	1.66667	0.000370198	0.583333	0.0813329
Amyloid Neuropathies	palifermin	1.83333	0.0462953	0.541667	0.0551463
Amyloid Neuropathies	palivizumab	0.888889	3.20668e-19	0.777778	0.925826
Amyloid Neuropathies	patent blue	1	0.000143541	0.75	0.319144
Amyloid Neuropathies	perindopril	1.5	0.00341039	0.625	0.600222
Amyloid Neuropathies	phenindione	1	3.41824e-06	0.75	0.894656
Amyloid Neuropathies	phenol	1	0.00141807	0.75	0.894656
Amyloid Neuropathies	phenprocoumon	1	6.63496e-06	0.75	0.894656
Amyloid Neuropathies	phentermine	1.66667	0.000169626	0.583333	0.4573
Amyloid Neuropathies	phosphatidyl serine	1.9	0.00886463	0.525	0.272918
Amyloid Neuropathies	pirbuterol	1.5	0.0132284	0.625	0.600222
Amyloid Neuropathies	porfimer sodium	1	1.37609e-05	0.75	0.894656
Amyloid Neuropathies	procaterol	1	0.00683051	0.75	0.894656
Amyloid Neuropathies	propafenone	1.75	0.0431735	0.5625	0.386981
Amyloid Neuropathies	protokylol	1	0.00141807	0.75	0.894656
Amyloid Neuropathies	protriptyline	1	3.07907e-06	0.75	0.319144
Amyloid Neuropathies	quinapril	1	0.00155913	0.75	0.319144
Amyloid Neuropathies	rescinnamine	1	0.000970445	0.75	0.319144
Amyloid Neuropathies	ritodrine	1	0.00502677	0.75	0.894656
Amyloid Neuropathies	salbutamol	1.66667	0.0232232	0.583333	0.4573
Amyloid Neuropathies	salmeterol	1.66667	0.0353795	0.583333	0.4573
Amyloid Neuropathies	sarilumab	1.42857	2.66611e-07	0.642857	0.657897
Amyloid Neuropathies	sertraline	1.6	0.000785227	0.6	0.0946867
Amyloid Neuropathies	sibutramine	1.33333	0.000234884	0.666667	0.169238
Amyloid Neuropathies	silver	2	0.00983693	0.5	0.0370509
Amyloid Neuropathies	spirapril	1	0.00261668	0.75	0.319144
Amyloid Neuropathies	tafamidis	0	2.53485e-10	1	0.996334
Amyloid Neuropathies	talbutal	2.17647	0.0419858	0.455882	0.0241533
Amyloid Neuropathies	tapentadol	1.66667	0.00140216	0.583333	0.0813329
Amyloid Neuropathies	taurine	2.1875	0.0348066	0.453125	0.0235119
Amyloid Neuropathies	temazepam	2.1875	0.0421183	0.453125	0.0235119
Amyloid Neuropathies	tenecteplase	1.72727	0.000373392	0.568182	0.0707064
Amyloid Neuropathies	terbutaline	1.66667	0.0148341	0.583333	0.4573
Amyloid Neuropathies	tetracycline	1.5	0.00667	0.625	0.118396
Amyloid Neuropathies	timolol	1.5	0.0145346	0.625	0.600222
Amyloid Neuropathies	tolcapone	0	3.11674e-07	1	0.850978
Amyloid Neuropathies	tositumomab	1	5.33884e-20	0.75	0.894656
Amyloid Neuropathies	trandolapril	1	0.001818	0.75	0.319144
Amyloid Neuropathies	trastuzumab	1.08333	6.59775e-22	0.729167	0.864175
Amyloid Neuropathies	trastuzumab deruxtecan	1.5	0.019248	0.625	0.600222
Amyloid Neuropathies	triazolam	2.1875	0.0172469	0.453125	0.0235119
Amyloid Neuropathies	venlafaxine	1.33333	8.7798e-05	0.666667	0.169238
Amyloid Neuropathies	vilanterol	1	0.00141807	0.75	0.894656
Amyloid Neuropathies	vilazodone	1	7.20971e-07	0.75	0.319144
Amyloid Neuropathies	vitamin a	2.17647	0.0297064	0.455882	0.125866
Amyloid Neuropathies	vortioxetine	1.85714	0.00810277	0.535714	0.0521257
Amyloid Neuropathies	warfarin	1.5	9.26193e-06	0.625	0.118396
Amyloid Neuropathies	zimelidine	1.33333	0.000132668	0.666667	0.169238
Amyloid Neuropathies	zinc	1.93913	2.92465e-06	0.515217	0.246851
Amyloid Neuropathies	zinc acetate	1.93913	2.33307e-06	0.515217	0.246851
Amyloid Neuropathies	zinc chloride	1.93913	9.13372e-07	0.515217	0.246851
Amyloid Neuropathies	zofenopril	1	0.00193319	0.75	0.319144
Behavior Disorders	acamprosate	1.80952	0.0211445	0.547619	0.687068
Behavior Disorders	acebutolol	1	0.0129778	0.75	0.319144
Behavior Disorders	acetophenazine	1	0.00450599	0.75	0.984154
Behavior Disorders	acetylsalicylic acid	1.28571	0.0343936	0.678571	0.18664
Behavior Disorders	acitretin	1.14286	0.0240291	0.714286	0.971778
Behavior Disorders	adapalene	1	0.00127395	0.75	0.984154
Behavior Disorders	ademetionine	1.625	0.0093176	0.59375	0.824671
Behavior Disorders	afamelanotide	1	0.0138285	0.75	0.319144
Behavior Disorders	alfacalcidol	0.5	0.0111274	0.875	0.620646
Behavior Disorders	alfuzosin	1.25	0.00112148	0.6875	0.200575
Behavior Disorders	amantadine	1.4	0.000466655	0.65	0.922536
Behavior Disorders	amifostine	1.5	0.00926719	0.625	0.887397
Behavior Disorders	amisulpride	1.25	0.00258201	0.6875	0.956754
Behavior Disorders	amitriptyline	1.78125	0.0143643	0.554688	0.711604
Behavior Disorders	amoxapine	1.78049	0.000138178	0.554878	0.712249
Behavior Disorders	amphetamine	1.35294	1.02639e-10	0.661765	0.935331
Behavior Disorders	aripiprazole	1.72093	0.000913982	0.569767	0.759919
Behavior Disorders	armodafinil	1	0.00495439	0.75	0.984154
Behavior Disorders	asenapine	1.68421	0.0104002	0.578947	0.786482
Behavior Disorders	atenolol	1	0.0289106	0.75	0.319144
Behavior Disorders	atomoxetine	1.36364	2.47125e-05	0.659091	0.932608
Behavior Disorders	atosiban	1.25	8.82294e-06	0.6875	0.956754
Behavior Disorders	azithromycin	1	0.00141807	0.75	0.984154
Behavior Disorders	benazepril	1	0.000143541	0.75	0.984154
Behavior Disorders	benserazide	0	2.09629e-13	1	0.999741
Behavior Disorders	benzatropine	1.4	0.000140686	0.65	0.922536
Behavior Disorders	benzphetamine	1.5	0.00581212	0.625	0.887397
Behavior Disorders	betaxolol	1	0.0193921	0.75	0.319144
Behavior Disorders	bexarotene	1	0.0353795	0.75	0.984154
Behavior Disorders	bisoprolol	1	0.0303833	0.75	0.319144
Behavior Disorders	bremelanotide	1	2.31123e-13	0.75	0.319144
Behavior Disorders	brexpiprazole	1.4	0.000545724	0.65	0.922536
Behavior Disorders	bromazepam	1.86667	0.0142263	0.533333	0.0509618
Behavior Disorders	bromocriptine	1.72222	0.0187782	0.569444	0.758945
Behavior Disorders	buspirone	1.28571	2.55858e-07	0.678571	0.950225
Behavior Disorders	butriptyline	1.33333	0.00447832	0.666667	0.940058
Behavior Disorders	cabergoline	1.65	0.00556808	0.5875	0.809243
Behavior Disorders	caffeine	1.6875	0.000527405	0.578125	0.0775252
Behavior Disorders	calcifediol	0	0.0201028	1	0.999741
Behavior Disorders	calcipotriol	0	0.0175156	1	0.850978
Behavior Disorders	calcitriol	1	0.0295466	0.75	0.319144
Behavior Disorders	carbetocin	0	2.00438e-11	1	0.999741
Behavior Disorders	carbidopa	0	1.18171e-07	1	0.999741
Behavior Disorders	cariprazine	1.66667	0.048909	0.583333	0.798394
Behavior Disorders	carvedilol	1.55556	0.0175513	0.611111	0.10465
Behavior Disorders	chloroprocaine	1.5	0.000123549	0.625	0.887397
Behavior Disorders	chlorpheniramine	1.25	1.25254e-07	0.6875	0.956754
Behavior Disorders	chlorpromazine	1.73077	0.0313321	0.567308	0.75243
Behavior Disorders	cholecalciferol	0	0.0259392	1	0.850978
Behavior Disorders	chondroitin sulfate	1	7.49401e-05	0.75	0.984154
Behavior Disorders	cilazapril	1	0.00141807	0.75	0.319144
Behavior Disorders	cisplatin	1.25	0.027645	0.6875	0.956754
Behavior Disorders	citalopram	1	2.0523e-07	0.75	0.984154
Behavior Disorders	citrulline	1.66667	0.0350001	0.583333	0.798394
Behavior Disorders	clodronic acid	1	0.0398476	0.75	0.984154
Behavior Disorders	clonidine	1.5	0.00128271	0.625	0.118396
Behavior Disorders	clotiazepam	1.84615	0.00479986	0.538462	0.0534999
Behavior Disorders	cocaine	1.66667	0.00351865	0.583333	0.798394
Behavior Disorders	conivaptan	1.5	0.0496879	0.625	0.887397
Behavior Disorders	corifollitropin alfa	1	0.00683051	0.75	0.319144
Behavior Disorders	corticotropin	1.5	0.0289763	0.625	0.118396
Behavior Disorders	crisaborole	1	6.87397e-07	0.75	0.319144
Behavior Disorders	curcumin	1	0.00445466	0.75	0.319144
Behavior Disorders	d-methionine	1	0.0424109	0.75	0.984154
Behavior Disorders	dapiprazole	1	7.00736e-09	0.75	0.319144
Behavior Disorders	desipramine	1.57143	6.0188e-06	0.607143	0.854397
Behavior Disorders	desvenlafaxine	1	2.47122e-06	0.75	0.984154
Behavior Disorders	dexfenfluramine	1	0.000164531	0.75	0.984154
Behavior Disorders	dexmethylphenidate	1	3.85125e-08	0.75	0.984154
Behavior Disorders	dextroamphetamine	1.4	2.93878e-05	0.65	0.922536
Behavior Disorders	diazepam	1.875	0.0278271	0.53125	0.0499635
Behavior Disorders	dicoumarol	1.33333	0.0424109	0.666667	0.169238
Behavior Disorders	diethylpropion	1.5	0.0199689	0.625	0.887397
Behavior Disorders	diethylstilbestrol	1	0.00563933	0.75	0.984154
Behavior Disorders	dihydro-alpha-ergocryptine	1.5	0.00701531	0.625	0.887397
Behavior Disorders	dihydrotachysterol	0	0.0175212	1	0.850978
Behavior Disorders	diphenylpyraline	1.5	0.00346697	0.625	0.887397
Behavior Disorders	dipyridamole	1.5	0.00150138	0.625	0.118396
Behavior Disorders	dipyrithione	1	0.0390382	0.75	0.984154
Behavior Disorders	dl-methylephedrine	1.44444	0.000172543	0.638889	0.133679
Behavior Disorders	dobutamine	0.833333	1.78634e-07	0.791667	0.415557
Behavior Disorders	docetaxel	1.16667	0.036754	0.708333	0.968953
Behavior Disorders	doconexent	1	0.00497479	0.75	0.319144
Behavior Disorders	domperidone	1	0.00212409	0.75	0.984154
Behavior Disorders	donepezil	1.53333	0.0120239	0.616667	0.109971
Behavior Disorders	dopamine	1.6	0.000207703	0.6	0.839099
Behavior Disorders	dosulepin	1.6875	0.000950573	0.578125	0.784192
Behavior Disorders	doxazosin	1.4	0.000368297	0.65	0.147078
Behavior Disorders	doxepin	1.73684	0.00360538	0.565789	0.0691505
Behavior Disorders	doxercalciferol	0	0.0261258	1	0.850978
Behavior Disorders	dronedarone	1.68	0.00417803	0.58	0.0788768
Behavior Disorders	droperidol	0.5	1.69827e-07	0.875	0.997961
Behavior Disorders	drotaverine	1	2.20904e-06	0.75	0.319144
Behavior Disorders	droxidopa	1.5	0.000695302	0.625	0.118396
Behavior Disorders	duloxetine	1	6.60801e-07	0.75	0.984154
Behavior Disorders	dyphylline	1.375	3.42362e-06	0.65625	0.155092
Behavior Disorders	enalapril	1	7.66905e-09	0.75	0.984154
Behavior Disorders	enalaprilat	1.5	0.00842946	0.625	0.118396
Behavior Disorders	enprofylline	1.33333	3.51561e-06	0.666667	0.940058
Behavior Disorders	entacapone	0	6.71664e-05	1	0.999741
Behavior Disorders	entrectinib	1.16667	0.00891723	0.708333	0.968953
Behavior Disorders	epicriptine	1.6	0.0213332	0.6	0.839099
Behavior Disorders	epinephrine	1.375	0.00689922	0.65625	0.155092
Behavior Disorders	ergometrine	1	0.0290059	0.75	0.319144
Behavior Disorders	ergotamine	1.75	0.0137358	0.5625	0.737345
Behavior Disorders	escitalopram	1.46667	5.12369e-08	0.633333	0.900434
Behavior Disorders	esketamine	1.2	0.000234884	0.7	0.964534
Behavior Disorders	esmolol	1	0.0111956	0.75	0.319144
Behavior Disorders	estazolam	1.86667	0.0074841	0.533333	0.634255
Behavior Disorders	estramustine	0.75	0.0241457	0.8125	0.994297
Behavior Disorders	ethanol	1.90909	0.0294872	0.522727	0.592751
Behavior Disorders	etoricoxib	1	0.0383142	0.75	0.984154
Behavior Disorders	felbamate	1	0.000984236	0.75	0.984154
Behavior Disorders	fenfluramine	1.5	0.0242326	0.625	0.887397
Behavior Disorders	fenoldopam	1.625	0.00582356	0.59375	0.0894632
Behavior Disorders	fenoprofen	1.25	0.0294106	0.6875	0.200575
Behavior Disorders	fentanyl	1.5	0.0399427	0.625	0.118396
Behavior Disorders	flavin adenine dinucleotide	1.69231	0.00926066	0.576923	0.780814
Behavior Disorders	flavin mononucleotide	1.6	0.0161836	0.6	0.0946867
Behavior Disorders	flavone	1.33333	0.00022361	0.666667	0.940058
Behavior Disorders	fluciclovine (18f)	1.53846	0.00369498	0.615385	0.108722
Behavior Disorders	flufenamic acid	1.33333	0.0368807	0.666667	0.169238
Behavior Disorders	flupentixol	1.4	0.00183158	0.65	0.922536
Behavior Disorders	fluphenazine	1.33333	0.0232425	0.666667	0.940058
Behavior Disorders	flurazepam	1.86667	0.0186766	0.533333	0.634255
Behavior Disorders	fluvoxamine	1	0.00020483	0.75	0.984154
Behavior Disorders	follitropin	1	0.0139557	0.75	0.319144
Behavior Disorders	formoterol	1.33333	0.0401805	0.666667	0.169238
Behavior Disorders	fosinopril	1	0.0030591	0.75	0.984154
Behavior Disorders	gamma-aminobutyric acid	1.33333	0.00258492	0.666667	0.940058
Behavior Disorders	glycolic acid	0	0.000632656	1	0.999741
Behavior Disorders	guaifenesin	1.42857	0.00382574	0.642857	0.913674
Behavior Disorders	halazepam	1.86667	0.0149664	0.533333	0.0509618
Behavior Disorders	haloperidol	1.72222	0.0120455	0.569444	0.758945
Behavior Disorders	halothane	1.88889	0.0366439	0.527778	0.61272
Behavior Disorders	hexylresorcinol	1	0.0138156	0.75	0.319144
Behavior Disorders	icatibant	1.5	0.0303952	0.625	0.887397
Behavior Disorders	ifenprodil	0.5	0.00231013	0.875	0.997961
Behavior Disorders	iloprost	1.5	0.00013248	0.625	0.118396
Behavior Disorders	imipramine	1.64	0.000617207	0.59	0.815535
Behavior Disorders	indigotindisulfonic acid	1.42857	0.000442735	0.642857	0.138341
Behavior Disorders	insulin human	1	0.0226772	0.75	0.984154
Behavior Disorders	interferon alfa-2a, recombinant	1	0.0127801	0.75	0.984154
Behavior Disorders	interferon alfa-2b	1	0.0205333	0.75	0.984154
Behavior Disorders	interferon alfa-n1	1	0.00329523	0.75	0.984154
Behavior Disorders	interferon alfa-n3	1	0.0114226	0.75	0.984154
Behavior Disorders	interferon alfacon-1	1	0.0150265	0.75	0.984154
Behavior Disorders	interferon beta-1a	1	0.0162008	0.75	0.984154
Behavior Disorders	interferon beta-1b	1	0.00769666	0.75	0.984154
Behavior Disorders	isocarboxazid	1	3.9946e-05	0.75	0.984154
Behavior Disorders	isoprenaline	1.125	0.0208396	0.71875	0.255364
Behavior Disorders	ketoprofen	1.33333	0.0145346	0.666667	0.940058
Behavior Disorders	labetalol	1	8.40553e-08	0.75	0.319144
Behavior Disorders	lamotrigine	1.875	0.0228659	0.53125	0.626237
Behavior Disorders	lanreotide	1.5	0.0108761	0.625	0.887397
Behavior Disorders	larotrectinib	1	0.0104588	0.75	0.984154
Behavior Disorders	levobetaxolol	1	0.045787	0.75	0.319144
Behavior Disorders	levocarnitine	1.81818	0.0146109	0.545455	0.0571536
Behavior Disorders	levodopa	1.6	0.0176654	0.6	0.839099
Behavior Disorders	levomilnacipran	1	7.79635e-05	0.75	0.984154
Behavior Disorders	lithium citrate	1.5	0.0279722	0.625	0.118396
Behavior Disorders	lornoxicam	1.5	0.0381124	0.625	0.118396
Behavior Disorders	lorpiprazole	1.5	7.08843e-06	0.625	0.118396
Behavior Disorders	loxapine	1.74194	0.00130605	0.564516	0.743742
Behavior Disorders	loxoprofen	1.5	0.0478137	0.625	0.118396
Behavior Disorders	lumateperone	0.8	1.15965e-08	0.8	0.992999
Behavior Disorders	lurasidone	1.5	0.0323553	0.625	0.887397
Behavior Disorders	magnesium acetate tetrahydrate	1.42857	0.0329573	0.642857	0.913674
Behavior Disorders	magnesium carbonate	1.42857	0.00703069	0.642857	0.913674
Behavior Disorders	maprotiline	1.64706	0.00124738	0.588235	0.811111
Behavior Disorders	mazindol	1.25	5.14253e-05	0.6875	0.956754
Behavior Disorders	medroxyprogesterone acetate	1.6875	0.00880006	0.578125	0.0775252
Behavior Disorders	memantine	1.75	0.000659105	0.5625	0.737345
Behavior Disorders	menotropins	1.5	0.0198172	0.625	0.118396
Behavior Disorders	meperidine	1.625	0.00902874	0.59375	0.824671
Behavior Disorders	mephentermine	1.44444	0.00018127	0.638889	0.133679
Behavior Disorders	mesoridazine	1	0.0110612	0.75	0.984154
Behavior Disorders	metamfetamine	1.44444	2.73901e-06	0.638889	0.908363
Behavior Disorders	metaraminol	1	0.0108761	0.75	0.319144
Behavior Disorders	methotrimeprazine	1.73684	0.00503396	0.565789	0.74773
Behavior Disorders	methoxamine	1	7.32561e-11	0.75	0.319144
Behavior Disorders	methyldopa	1	0.000178457	0.75	0.984154
Behavior Disorders	methylene blue	1	0.00166977	0.75	0.319144
Behavior Disorders	metipranolol	1	0.0279722	0.75	0.319144
Behavior Disorders	metoclopramide	1.5	0.00193968	0.625	0.887397
Behavior Disorders	metoprolol	1	0.0210561	0.75	0.319144
Behavior Disorders	metreleptin	1	0.00892913	0.75	0.319144
Behavior Disorders	metyrosine	1	0.00232599	0.75	0.984154
Behavior Disorders	mianserin	1.6087	4.98819e-05	0.597826	0.834193
Behavior Disorders	midodrine	1	1.23379e-07	0.75	0.319144
Behavior Disorders	migalastat	1	0.00141807	0.75	0.319144
Behavior Disorders	milnacipran	1.33333	0.000325807	0.666667	0.940058
Behavior Disorders	miltefosine	0	1.64585e-05	1	0.850978
Behavior Disorders	minaprine	1.33333	1.01474e-07	0.666667	0.940058
Behavior Disorders	mirtazapine	1.625	0.01699	0.59375	0.0894632
Behavior Disorders	moclobemide	1	1.46431e-05	0.75	0.984154
Behavior Disorders	modafinil	1	0.000149131	0.75	0.984154
Behavior Disorders	moexipril	1.5	0.0140101	0.625	0.887397
Behavior Disorders	molindone	1.5	0.029643	0.625	0.887397
Behavior Disorders	moxisylyte	1.5	0.000804973	0.625	0.118396
Behavior Disorders	nadolol	1	0.0253437	0.75	0.319144
Behavior Disorders	nefazodone	1.5	0.000600603	0.625	0.887397
Behavior Disorders	nialamide	0.666667	1.52512e-10	0.833333	0.995951
Behavior Disorders	nicardipine	1.6	0.000236597	0.6	0.0946867
Behavior Disorders	nicergoline	1	0.00882865	0.75	0.319144
Behavior Disorders	nimodipine	1.7	0.0241162	0.575	0.0753196
Behavior Disorders	nitrazepam	1.875	0.0252873	0.53125	0.0499635
Behavior Disorders	nomifensine	1.28571	1.70438e-09	0.678571	0.950225
Behavior Disorders	norepinephrine	1.54545	0.000310937	0.613636	0.10704
Behavior Disorders	nortriptyline	1.625	0.000344878	0.59375	0.824671
Behavior Disorders	olanzapine	1.84848	0.0102574	0.537879	0.651487
Behavior Disorders	omega-3-carboxylic acids	1.5	0.0137544	0.625	0.887397
Behavior Disorders	opicapone	0	0.000629863	1	0.999741
Behavior Disorders	oxazepam	1.86667	0.0137993	0.533333	0.634255
Behavior Disorders	oxprenolol	1.33333	0.0314066	0.666667	0.169238
Behavior Disorders	oxtriphylline	1.2	0.00078645	0.7	0.964534
Behavior Disorders	oxymetazoline	1.5	0.000131389	0.625	0.118396
Behavior Disorders	oxytocin	0.5	3.99487e-13	0.875	0.997961
Behavior Disorders	paliperidone	1.73333	0.0337228	0.566667	0.750453
Behavior Disorders	papaverine	1.5	0.0255088	0.625	0.118396
Behavior Disorders	pargyline	1	7.03573e-06	0.75	0.984154
Behavior Disorders	paricalcitol	0	0.0118974	1	0.850978
Behavior Disorders	paroxetine	1.82857	0.0134652	0.542857	0.669916
Behavior Disorders	peginterferon alfa-2a	1	0.00516959	0.75	0.984154
Behavior Disorders	peginterferon alfa-2b	1	0.0126926	0.75	0.984154
Behavior Disorders	pentobarbital	1.8	0.0186842	0.55	0.69546
Behavior Disorders	pentoxifylline	1.33333	3.18254e-09	0.666667	0.940058
Behavior Disorders	pergolide	1.76471	0.0159838	0.558824	0.725417
Behavior Disorders	perphenazine	1	8.61347e-05	0.75	0.984154
Behavior Disorders	phendimetrazine	1.33333	0.00817287	0.666667	0.169238
Behavior Disorders	phenelzine	1.66667	0.00174588	0.583333	0.798394
Behavior Disorders	phenmetrazine	1.5	0.0267398	0.625	0.887397
Behavior Disorders	phenobarbital	1.61538	0.0480996	0.596154	0.830337
Behavior Disorders	phenoxybenzamine	1.375	0.0011489	0.65625	0.155092
Behavior Disorders	phentermine	1.16667	2.25736e-09	0.708333	0.968953
Behavior Disorders	phentolamine	1.25	8.02789e-05	0.6875	0.200575
Behavior Disorders	phenylalanine	1.57143	0.0164875	0.607143	0.854397
Behavior Disorders	phenylephrine	1	1.81139e-06	0.75	0.319144
Behavior Disorders	pimavanserin	1	0.00701531	0.75	0.984154
Behavior Disorders	pimozide	1.25	0.0276627	0.6875	0.956754
Behavior Disorders	pipotiazine	1.5	0.0327295	0.625	0.887397
Behavior Disorders	pirbuterol	1	0.011865	0.75	0.319144
Behavior Disorders	polyethylene glycol 400	1.5	0.0052319	0.625	0.887397
Behavior Disorders	practolol	1	0.0375472	0.75	0.319144
Behavior Disorders	pramipexole	1.6	0.0269805	0.6	0.839099
Behavior Disorders	prazepam	1.86667	0.0150302	0.533333	0.634255
Behavior Disorders	prazosin	1.5	0.0100699	0.625	0.118396
Behavior Disorders	prenylamine	1	0.0268133	0.75	0.984154
Behavior Disorders	procaine	1.8	0.0192665	0.55	0.69546
Behavior Disorders	procarbazine	1	4.47642e-06	0.75	0.984154
Behavior Disorders	prochlorperazine	1.375	7.41074e-07	0.65625	0.929598
Behavior Disorders	promazine	1.64286	0.000249074	0.589286	0.813754
Behavior Disorders	promethazine	1.63636	0.00630343	0.590909	0.0871758
Behavior Disorders	propanoic acid	1	0.0168486	0.75	0.984154
Behavior Disorders	propiomazine	1.64286	0.000382726	0.589286	0.813754
Behavior Disorders	protriptyline	1	1.78638e-05	0.75	0.984154
Behavior Disorders	pseudoephedrine	1.28571	0.000243516	0.678571	0.950225
Behavior Disorders	quazepam	1.86667	0.00676966	0.533333	0.634255
Behavior Disorders	quetiapine	1.80769	0.0156426	0.548077	0.688692
Behavior Disorders	quinagolide	1.33333	0.00308225	0.666667	0.940058
Behavior Disorders	quinapril	1	0.000137263	0.75	0.984154
Behavior Disorders	quinidine	1.5	0.00342082	0.625	0.887397
Behavior Disorders	racepinephrine	1.44444	0.000116538	0.638889	0.133679
Behavior Disorders	ramipril	1.5	0.0314066	0.625	0.118396
Behavior Disorders	regadenoson	1	0.0108761	0.75	0.984154
Behavior Disorders	rescinnamine	1	0.000778463	0.75	0.984154
Behavior Disorders	ribavirin	1.5	0.0359633	0.625	0.118396
Behavior Disorders	roflumilast	1	1.73689e-06	0.75	0.319144
Behavior Disorders	ropinirole	1.44444	3.81994e-05	0.638889	0.908363
Behavior Disorders	rosiglitazone	1.14286	0.0134175	0.714286	0.246968
Behavior Disorders	rotigotine	1.71429	0.0455868	0.571429	0.764889
Behavior Disorders	roxithromycin	0	0.000232629	1	0.850978
Behavior Disorders	salbutamol	1.33333	0.045248	0.666667	0.169238
Behavior Disorders	salicylic acid	1.33333	0.000537771	0.666667	0.169238
Behavior Disorders	salmeterol	1.33333	0.023816	0.666667	0.169238
Behavior Disorders	sapropterin	1	1.89603e-06	0.75	0.984154
Behavior Disorders	secobarbital	1.70588	0.0052174	0.573529	0.771071
Behavior Disorders	selegiline	1	5.41791e-07	0.75	0.984154
Behavior Disorders	seractide acetate	1	0.0103849	0.75	0.984154
Behavior Disorders	sertindole	1.375	3.8277e-05	0.65625	0.155092
Behavior Disorders	sertraline	1.4	0.000911485	0.65	0.922536
Behavior Disorders	sibutramine	1	4.52362e-09	0.75	0.984154
Behavior Disorders	sildenafil	1.66667	0.0265714	0.583333	0.798394
Behavior Disorders	silodosin	1	4.52362e-09	0.75	0.319144
Behavior Disorders	sodium stibogluconate	0	0.0102165	1	0.999741
Behavior Disorders	solriamfetol	1.5	0.0407019	0.625	0.887397
Behavior Disorders	spirapril	1	0.000120539	0.75	0.984154
Behavior Disorders	streptomycin	1	7.2204e-06	0.75	0.984154
Behavior Disorders	sulpiride	1.5	0.010029	0.625	0.887397
Behavior Disorders	tamsulosin	1	7.04525e-07	0.75	0.319144
Behavior Disorders	tapentadol	1.66667	0.0455868	0.583333	0.798394
Behavior Disorders	taurine	1.875	0.0441752	0.53125	0.626237
Behavior Disorders	tazarotene	1	0.00345989	0.75	0.319144
Behavior Disorders	telotristat ethyl	0	6.59774e-12	1	0.999741
Behavior Disorders	temazepam	1.875	0.00562468	0.53125	0.0499635
Behavior Disorders	terazosin	1.4	0.00505933	0.65	0.147078
Behavior Disorders	terbutaline	1.33333	0.0481811	0.666667	0.169238
Behavior Disorders	tetrabenazine	1	0.000175728	0.75	0.984154
Behavior Disorders	tetracosactide	1	0.00035751	0.75	0.984154
Behavior Disorders	tetracycline	1	0.00888914	0.75	0.984154
Behavior Disorders	tetryzoline	1	0.0163171	0.75	0.319144
Behavior Disorders	theophylline	1.57143	0.00344218	0.607143	0.100989
Behavior Disorders	thiethylperazine	1.33333	0.00445102	0.666667	0.940058
Behavior Disorders	thioridazine	1.33333	0.000661925	0.666667	0.940058
Behavior Disorders	thiothixene	1.33333	0.00187515	0.666667	0.940058
Behavior Disorders	timolol	1	0.0426578	0.75	0.319144
Behavior Disorders	tizanidine	1.57143	0.00414319	0.607143	0.100989
Behavior Disorders	tocofersolan	0	4.85895e-06	1	0.850978
Behavior Disorders	tolcapone	0	0.000582309	1	0.999741
Behavior Disorders	topotecan	1	0.0352392	0.75	0.319144
Behavior Disorders	trandolapril	1	7.66905e-09	0.75	0.984154
Behavior Disorders	tranylcypromine	1	1.78223e-05	0.75	0.984154
Behavior Disorders	trazodone	1.57143	0.00463353	0.607143	0.854397
Behavior Disorders	triazolam	1.875	0.0331739	0.53125	0.0499635
Behavior Disorders	trifarotene	1	0.032948	0.75	0.319144
Behavior Disorders	triflupromazine	1.6	0.00701531	0.6	0.839099
Behavior Disorders	trimipramine	1.66667	0.000736846	0.583333	0.798394
Behavior Disorders	troglitazone	1.44444	0.0343158	0.638889	0.133679
Behavior Disorders	urofollitropin	1	0.00352536	0.75	0.319144
Behavior Disorders	venlafaxine	1	1.6852e-06	0.75	0.984154
Behavior Disorders	verapamil	1.54545	0.00325101	0.613636	0.10704
Behavior Disorders	vilazodone	1	3.64119e-05	0.75	0.984154
Behavior Disorders	vitamin d	1	0.0295466	0.75	0.319144
Behavior Disorders	vortioxetine	1.42857	0.00189177	0.642857	0.913674
Behavior Disorders	xamoterol	1	0.00141807	0.75	0.319144
Behavior Disorders	xylometazoline	1.5	0.000167206	0.625	0.118396
Behavior Disorders	zimelidine	0.666667	9.28731e-14	0.833333	0.995951
Behavior Disorders	zofenopril	1	0.000756916	0.75	0.984154
Behavior Disorders	zotepine	1.375	0.00019009	0.65625	0.929598
Behavior Disorders	zuclopenthixol	1.57143	0.00605923	0.607143	0.854397
Cardiomyopathy, Dilated	abatacept	1	0.000454726	0.75	0.319144
Cardiomyopathy, Dilated	abciximab	1.30769	0.00108115	0.673077	0.74514
Cardiomyopathy, Dilated	acebutolol	0	0.000290955	1	0.996334
Cardiomyopathy, Dilated	acetylsalicylic acid	1.14286	0.000530505	0.714286	0.246968
Cardiomyopathy, Dilated	aclidinium	1.6	0.0189931	0.6	0.0946867
Cardiomyopathy, Dilated	acrivastine	1	0.00854758	0.75	0.319144
Cardiomyopathy, Dilated	adalimumab	0	0.00597914	1	0.850978
Cardiomyopathy, Dilated	adenosine	1.25	0.000253792	0.6875	0.200575
Cardiomyopathy, Dilated	ajmaline	0	0.00187515	1	0.996334
Cardiomyopathy, Dilated	alcaftadine	1	0.00215661	0.75	0.319144
Cardiomyopathy, Dilated	aldesleukin	1	0.0163261	0.75	0.894656
Cardiomyopathy, Dilated	alefacept	1.2	3.57411e-06	0.7	0.809394
Cardiomyopathy, Dilated	alemtuzumab	1.3	2.11288e-05	0.675	0.750169
Cardiomyopathy, Dilated	alfuzosin	0.75	5.68742e-07	0.8125	0.466872
Cardiomyopathy, Dilated	alimemazine	1	7.2204e-06	0.75	0.319144
Cardiomyopathy, Dilated	aliskiren	1	0.0138285	0.75	0.319144
Cardiomyopathy, Dilated	ambrisentan	0	2.6838e-08	1	0.996334
Cardiomyopathy, Dilated	amifampridine	1	0.00232599	0.75	0.894656
Cardiomyopathy, Dilated	aminoglutethimide	1.5	0.0140101	0.625	0.118396
Cardiomyopathy, Dilated	amitriptyline	1.53125	5.48703e-05	0.617188	0.110482
Cardiomyopathy, Dilated	amodiaquine	1	0.0030591	0.75	0.319144
Cardiomyopathy, Dilated	amoxapine	1.58537	1.86574e-07	0.603659	0.0978697
Cardiomyopathy, Dilated	amphetamine	0.882353	7.52465e-22	0.779412	0.386135
Cardiomyopathy, Dilated	amrinone	1.25	0.038255	0.6875	0.200575
Cardiomyopathy, Dilated	amyl nitrite	1	0.00352536	0.75	0.894656
Cardiomyopathy, Dilated	anisindione	1	0.00502677	0.75	0.319144
Cardiomyopathy, Dilated	anisotropine methylbromide	1.33333	0.00143946	0.666667	0.169238
Cardiomyopathy, Dilated	antazoline	1	0.0138285	0.75	0.319144
Cardiomyopathy, Dilated	anti-inhibitor coagulant complex	0.875	4.81274e-07	0.78125	0.390501
Cardiomyopathy, Dilated	antihemophilic factor human	1	0.00697281	0.75	0.319144
Cardiomyopathy, Dilated	antithrombin alfa	0.5	0.000414064	0.875	0.979608
Cardiomyopathy, Dilated	antithrombin iii human	1	0.0138285	0.75	0.319144
Cardiomyopathy, Dilated	antithymocyte immunoglobulin (rabbit)	1.33333	0.0257352	0.666667	0.169238
Cardiomyopathy, Dilated	apraclonidine	0.666667	5.06901e-08	0.833333	0.518898
Cardiomyopathy, Dilated	arbutamine	0	3.66504e-10	1	0.996334
Cardiomyopathy, Dilated	ardeparin	1	0.000338923	0.75	0.319144
Cardiomyopathy, Dilated	argatroban	0	0.00499867	1	0.996334
Cardiomyopathy, Dilated	aripiprazole	1.55814	2.42954e-05	0.610465	0.104046
Cardiomyopathy, Dilated	aripiprazole lauroxil	1.52	1.36833e-05	0.62	0.113276
Cardiomyopathy, Dilated	asenapine	1.31579	5.05018e-05	0.671053	0.175494
Cardiomyopathy, Dilated	atenolol	0	0.000169701	1	0.996334
Cardiomyopathy, Dilated	atezolizumab	1	0.0030591	0.75	0.319144
Cardiomyopathy, Dilated	atomoxetine	1.45455	0.0159162	0.636364	0.130781
Cardiomyopathy, Dilated	avelumab	1	0.0255671	0.75	0.319144
Cardiomyopathy, Dilated	azatadine	1	0.00228106	0.75	0.319144
Cardiomyopathy, Dilated	basiliximab	1.25	2.1776e-06	0.6875	0.781221
Cardiomyopathy, Dilated	belatacept	1	0.000276257	0.75	0.319144
Cardiomyopathy, Dilated	bemiparin	1	0.000919888	0.75	0.319144
Cardiomyopathy, Dilated	benazepril	0	1.21409e-05	1	0.850978
Cardiomyopathy, Dilated	benralizumab	1.5	0.0416124	0.625	0.600222
Cardiomyopathy, Dilated	benzatropine	1.4	0.00268504	0.65	0.147078
Cardiomyopathy, Dilated	benzonatate	0	0.000138564	1	0.996334
Cardiomyopathy, Dilated	benzphetamine	1.5	0.0249965	0.625	0.118396
Cardiomyopathy, Dilated	bepotastine	1	0.000120539	0.75	0.319144
Cardiomyopathy, Dilated	betaxolol	0	5.73787e-05	1	0.996334
Cardiomyopathy, Dilated	bethanechol	1.5	0.019928	0.625	0.118396
Cardiomyopathy, Dilated	bethanidine	0.428571	5.58728e-12	0.892857	0.984008
Cardiomyopathy, Dilated	bevacizumab	1.2	4.98391e-07	0.7	0.809394
Cardiomyopathy, Dilated	bilastine	1	0.00228106	0.75	0.319144
Cardiomyopathy, Dilated	binimetinib	0.4	1.28129e-09	0.9	0.677497
Cardiomyopathy, Dilated	biotin	1.22222	0.000697124	0.694444	0.211941
Cardiomyopathy, Dilated	bisoprolol	0	0.000174189	1	0.996334
Cardiomyopathy, Dilated	bivalirudin	0	0.00328319	1	0.996334
Cardiomyopathy, Dilated	bosentan	0	1.19635e-08	1	0.996334
Cardiomyopathy, Dilated	brexpiprazole	1	6.36835e-05	0.75	0.319144
Cardiomyopathy, Dilated	brimonidine	0.333333	8.68988e-10	0.916667	0.988452
Cardiomyopathy, Dilated	bromocriptine	1.38889	2.0426e-07	0.652778	0.150597
Cardiomyopathy, Dilated	bromodiphenhydramine	1	0.044843	0.75	0.319144
Cardiomyopathy, Dilated	brompheniramine	1.5	0.00462455	0.625	0.118396
Cardiomyopathy, Dilated	buclizine	1.5	0.00275196	0.625	0.118396
Cardiomyopathy, Dilated	bupivacaine	1.5	0.0462659	0.625	0.118396
Cardiomyopathy, Dilated	bupropion	1.5	0.0166946	0.625	0.118396
Cardiomyopathy, Dilated	buspirone	1.14286	4.98008e-06	0.714286	0.246968
Cardiomyopathy, Dilated	butamben	1.7931	0.0322488	0.551724	0.0606274
Cardiomyopathy, Dilated	butylscopolamine	1	0.0066699	0.75	0.894656
Cardiomyopathy, Dilated	cabergoline	1.25	4.85765e-08	0.6875	0.200575
Cardiomyopathy, Dilated	caffeine	1.59375	0.00127748	0.601562	0.0960346
Cardiomyopathy, Dilated	calcium	1.42105	0.00761123	0.644737	0.663737
Cardiomyopathy, Dilated	calcium citrate	1.48387	0.0144058	0.629032	0.12267
Cardiomyopathy, Dilated	calcium phosphate	1.48387	0.00939653	0.629032	0.12267
Cardiomyopathy, Dilated	calcium phosphate dihydrate	1.48387	0.0117709	0.629032	0.12267
Cardiomyopathy, Dilated	canakinumab	0	6.2558e-07	1	0.996334
Cardiomyopathy, Dilated	cannabidiol	1.63158	0.00238568	0.592105	0.0881324
Cardiomyopathy, Dilated	capsicum oleoresin	1	0.00892913	0.75	0.319144
Cardiomyopathy, Dilated	captopril	0.8	5.4485e-07	0.8	0.435927
Cardiomyopathy, Dilated	carbinoxamine	1	0.00228106	0.75	0.319144
Cardiomyopathy, Dilated	carboprost tromethamine	1	0.00444565	0.75	0.319144
Cardiomyopathy, Dilated	carteolol	0	0.000258849	1	0.996334
Cardiomyopathy, Dilated	carvedilol	0.722222	3.32117e-21	0.819444	0.95697
Cardiomyopathy, Dilated	catumaxomab	1.28571	0.000431215	0.678571	0.759333
Cardiomyopathy, Dilated	cefazolin	1	2.0943e-05	0.75	0.319144
Cardiomyopathy, Dilated	celiprolol	0.166667	3.20457e-19	0.958333	0.993486
Cardiomyopathy, Dilated	cemiplimab	0	1.147e-05	1	0.996334
Cardiomyopathy, Dilated	certolizumab pegol	0	0.0140567	1	0.850978
Cardiomyopathy, Dilated	cetirizine	1	0.0178856	0.75	0.319144
Cardiomyopathy, Dilated	cetuximab	1.18182	0.000576432	0.704545	0.818927
Cardiomyopathy, Dilated	chlorcyclizine	1	0.0103849	0.75	0.319144
Cardiomyopathy, Dilated	chlorhexidine	1	0.00215661	0.75	0.319144
Cardiomyopathy, Dilated	chlormerodrin	1.5	0.0122158	0.625	0.118396
Cardiomyopathy, Dilated	chlorpheniramine	1.25	0.00276764	0.6875	0.200575
Cardiomyopathy, Dilated	chlorpromazine	1.46154	2.46943e-05	0.634615	0.128806
Cardiomyopathy, Dilated	chlorpropamide	1	3.26344e-07	0.75	0.319144
Cardiomyopathy, Dilated	chondroitin sulfate	1	0.000205019	0.75	0.319144
Cardiomyopathy, Dilated	chromium gluconate	1	0.0424109	0.75	0.319144
Cardiomyopathy, Dilated	chymopapain	1	0.0327686	0.75	0.319144
Cardiomyopathy, Dilated	cilazapril	0	1.26771e-07	1	0.996334
Cardiomyopathy, Dilated	cinchocaine	1	0.00227686	0.75	0.894656
Cardiomyopathy, Dilated	cinnarizine	1.6875	0.0248633	0.578125	0.0775252
Cardiomyopathy, Dilated	citalopram	1.5	0.0298018	0.625	0.118396
Cardiomyopathy, Dilated	citrulline	1.58333	0.0244984	0.604167	0.0983193
Cardiomyopathy, Dilated	clemastine	1	0.000756916	0.75	0.319144
Cardiomyopathy, Dilated	clenbuterol	0.4	4.22768e-08	0.9	0.985494
Cardiomyopathy, Dilated	clofedanol	1	0.00756567	0.75	0.319144
Cardiomyopathy, Dilated	clomipramine	1.5	0.0454608	0.625	0.118396
Cardiomyopathy, Dilated	clonidine	0.333333	8.14112e-19	0.916667	0.988452
Cardiomyopathy, Dilated	clozapine	1.55556	0.00121656	0.611111	0.10465
Cardiomyopathy, Dilated	coagulation factor ix (recombinant)	1	3.92153e-05	0.75	0.319144
Cardiomyopathy, Dilated	coagulation factor ix human	1	0.000572741	0.75	0.894656
Cardiomyopathy, Dilated	coagulation factor vii human	1.33333	0.0201869	0.666667	0.169238
Cardiomyopathy, Dilated	cocaine	1.33333	3.94435e-05	0.666667	0.169238
Cardiomyopathy, Dilated	coccidioides immitis spherule	1.28571	0.0288263	0.678571	0.18664
Cardiomyopathy, Dilated	conestat alfa	1.16667	0.000627355	0.708333	0.236065
Cardiomyopathy, Dilated	copanlisib	1	0.0399575	0.75	0.319144
Cardiomyopathy, Dilated	copper	1.375	0.000124384	0.65625	0.69838
Cardiomyopathy, Dilated	crisaborole	1.5	0.0320395	0.625	0.118396
Cardiomyopathy, Dilated	cryptenamine	1.6	0.013646	0.6	0.0946867
Cardiomyopathy, Dilated	cupric chloride	1	0.0180142	0.75	0.894656
Cardiomyopathy, Dilated	cyclobenzaprine	1.44444	0.0076968	0.638889	0.133679
Cardiomyopathy, Dilated	cyproheptadine	1.42857	0.0184841	0.642857	0.138341
Cardiomyopathy, Dilated	cysteine	1.53846	0.0344253	0.615385	0.108722
Cardiomyopathy, Dilated	dabigatran etexilate	0	0.00178012	1	0.996334
Cardiomyopathy, Dilated	dalteparin	1.25	0.0146611	0.6875	0.200575
Cardiomyopathy, Dilated	danaparoid	1	0.0138285	0.75	0.319144
Cardiomyopathy, Dilated	danazol	1	0.00380491	0.75	0.319144
Cardiomyopathy, Dilated	dapiprazole	0.333333	7.3311e-14	0.916667	0.988452
Cardiomyopathy, Dilated	darifenacin	1.6	0.0336943	0.6	0.0946867
Cardiomyopathy, Dilated	dasatinib	1.08696	0.0043575	0.728261	0.273865
Cardiomyopathy, Dilated	debrisoquine	0	4.4369e-14	1	0.850978
Cardiomyopathy, Dilated	defibrotide	1	0.00350668	0.75	0.319144
Cardiomyopathy, Dilated	denileukin diftitox	1	0.00777807	0.75	0.894656
Cardiomyopathy, Dilated	desflurane	1.77778	0.00419295	0.555556	0.0628465
Cardiomyopathy, Dilated	desipramine	1.04762	3.11294e-15	0.738095	0.293851
Cardiomyopathy, Dilated	desloratadine	1	0.0134721	0.75	0.319144
Cardiomyopathy, Dilated	desvenlafaxine	1.33333	0.00785805	0.666667	0.169238
Cardiomyopathy, Dilated	dexbrompheniramine	1	0.0134721	0.75	0.319144
Cardiomyopathy, Dilated	dexchlorpheniramine maleate	1	0.00475263	0.75	0.319144
Cardiomyopathy, Dilated	dexmethylphenidate	1.33333	0.00705702	0.666667	0.169238
Cardiomyopathy, Dilated	dextroamphetamine	1	7.07516e-07	0.75	0.319144
Cardiomyopathy, Dilated	diacerein	1.44444	0.00200117	0.638889	0.133679
Cardiomyopathy, Dilated	dicyclomine	1	0.000653577	0.75	0.319144
Cardiomyopathy, Dilated	diethylpropion	1	0.000423244	0.75	0.319144
Cardiomyopathy, Dilated	dihydroergocornine	1.41667	2.17721e-08	0.645833	0.141927
Cardiomyopathy, Dilated	dihydroergocristine	1.48276	2.15812e-07	0.62931	0.12297
Cardiomyopathy, Dilated	dimenhydrinate	1	0.0013856	0.75	0.319144
Cardiomyopathy, Dilated	dimetindene	0.5	2.06289e-05	0.875	0.979608
Cardiomyopathy, Dilated	diphenhydramine	0.5	1.57792e-05	0.875	0.979608
Cardiomyopathy, Dilated	diphenidol	1.33333	0.00522461	0.666667	0.169238
Cardiomyopathy, Dilated	disopyramide	1.375	0.00556228	0.65625	0.155092
Cardiomyopathy, Dilated	dl-methylephedrine	0.222222	9.06886e-27	0.944444	0.992114
Cardiomyopathy, Dilated	dobutamine	0.333333	7.2166e-17	0.916667	0.712787
Cardiomyopathy, Dilated	docetaxel	1	0.0158425	0.75	0.319144
Cardiomyopathy, Dilated	dosulepin	1.0625	6.11093e-16	0.734375	0.286191
Cardiomyopathy, Dilated	doxazosin	1	1.54264e-06	0.75	0.319144
Cardiomyopathy, Dilated	doxepin	1.47368	1.43939e-06	0.631579	0.125437
Cardiomyopathy, Dilated	dronedarone	1.16	1.82038e-16	0.71	0.239084
Cardiomyopathy, Dilated	droperidol	1	0.0255623	0.75	0.319144
Cardiomyopathy, Dilated	drotrecogin alfa	1.08333	4.2824e-07	0.729167	0.27567
Cardiomyopathy, Dilated	droxidopa	0.4	7.7664e-27	0.9	0.985494
Cardiomyopathy, Dilated	duloxetine	1.33333	0.0170627	0.666667	0.169238
Cardiomyopathy, Dilated	durvalumab	1	7.06066e-06	0.75	0.894656
Cardiomyopathy, Dilated	dyphylline	1.375	0.00086735	0.65625	0.155092
Cardiomyopathy, Dilated	efalizumab	1.2	1.06479e-06	0.7	0.809394
Cardiomyopathy, Dilated	emapalumab	0	7.24133e-09	1	0.996334
Cardiomyopathy, Dilated	emedastine	1	0.00141807	0.75	0.319144
Cardiomyopathy, Dilated	emicizumab	1	0.0181273	0.75	0.319144
Cardiomyopathy, Dilated	enalapril	0	1.57775e-08	1	0.850978
Cardiomyopathy, Dilated	enalaprilat	1	2.66209e-05	0.75	0.319144
Cardiomyopathy, Dilated	enasidenib	1	0.0416124	0.75	0.319144
Cardiomyopathy, Dilated	encainide	0	0.000210167	1	0.996334
Cardiomyopathy, Dilated	enoxaparin	1	0.0115188	0.75	0.319144
Cardiomyopathy, Dilated	enprofylline	1.33333	0.000483424	0.666667	0.169238
Cardiomyopathy, Dilated	ephedrine	1.25	0.00388155	0.6875	0.781221
Cardiomyopathy, Dilated	epinastine	1.33333	0.00295643	0.666667	0.169238
Cardiomyopathy, Dilated	epinephrine	0.25	9.51431e-19	0.9375	0.991324
Cardiomyopathy, Dilated	ergoloid mesylate	1.48276	2.537e-07	0.62931	0.12297
Cardiomyopathy, Dilated	ergometrine	1	0.0226772	0.75	0.319144
Cardiomyopathy, Dilated	ergotamine	1.375	9.71485e-07	0.65625	0.155092
Cardiomyopathy, Dilated	erythrityl tetranitrate	1	0.0164757	0.75	0.319144
Cardiomyopathy, Dilated	escitalopram	1.06667	3.94149e-18	0.733333	0.284068
Cardiomyopathy, Dilated	esmolol	0	0.00123024	1	0.996334
Cardiomyopathy, Dilated	etanercept	1.07692	2.97328e-08	0.730769	0.866761
Cardiomyopathy, Dilated	ethotoin	0.5	0.00166663	0.875	0.979608
Cardiomyopathy, Dilated	felodipine	1.61538	0.0335156	0.596154	0.0914408
Cardiomyopathy, Dilated	fenoldopam	0.75	1.63359e-14	0.8125	0.466872
Cardiomyopathy, Dilated	fenoterol	0	1.03358e-09	1	0.996334
Cardiomyopathy, Dilated	fesoterodine	1.6	0.0231413	0.6	0.0946867
Cardiomyopathy, Dilated	fexofenadine	1	0.00215661	0.75	0.319144
Cardiomyopathy, Dilated	filgrastim	1	0.0355706	0.75	0.319144
Cardiomyopathy, Dilated	flavoxate	1	0.00111861	0.75	0.319144
Cardiomyopathy, Dilated	flecainide	1	0.00342342	0.75	0.894656
Cardiomyopathy, Dilated	fondaparinux	1	0.0227169	0.75	0.319144
Cardiomyopathy, Dilated	foreskin fibroblast (neonatal)	0.9	8.41597e-07	0.775	0.375731
Cardiomyopathy, Dilated	foreskin keratinocyte (neonatal)	0.727273	1.11971e-08	0.818182	0.481037
Cardiomyopathy, Dilated	formoterol	0	2.29254e-08	1	0.996334
Cardiomyopathy, Dilated	fosinopril	0	1.57775e-08	1	0.850978
Cardiomyopathy, Dilated	fosphenytoin	0	0.000138734	1	0.996334
Cardiomyopathy, Dilated	fostamatinib	1.44595	0.0309298	0.638514	0.133244
Cardiomyopathy, Dilated	gemtuzumab ozogamicin	1.36364	0.000367656	0.659091	0.70661
Cardiomyopathy, Dilated	glatiramer	0	0.000409918	1	0.850978
Cardiomyopathy, Dilated	gliclazide	1	0.0067497	0.75	0.319144
Cardiomyopathy, Dilated	glimepiride	1	7.10473e-05	0.75	0.319144
Cardiomyopathy, Dilated	glipizide	1	0.00173908	0.75	0.319144
Cardiomyopathy, Dilated	gliquidone	1	7.06066e-06	0.75	0.319144
Cardiomyopathy, Dilated	glucosamine	0.25	3.63073e-09	0.9375	0.753486
Cardiomyopathy, Dilated	glutathione	1.5	4.15321e-08	0.625	0.118396
Cardiomyopathy, Dilated	glyburide	1.11111	4.29104e-07	0.722222	0.852474
Cardiomyopathy, Dilated	glycopyrronium	1.33333	0.00697281	0.666667	0.169238
Cardiomyopathy, Dilated	glycyrrhizic acid	0.833333	0.0283229	0.791667	0.415557
Cardiomyopathy, Dilated	glymidine	1.5	0.0254008	0.625	0.118396
Cardiomyopathy, Dilated	golimumab	0	0.012173	1	0.850978
Cardiomyopathy, Dilated	golodirsen	0	0.00270821	1	0.850978
Cardiomyopathy, Dilated	guanabenz	0.5	4.15375e-07	0.875	0.620646
Cardiomyopathy, Dilated	guanadrel	0	4.73745e-07	1	0.850978
Cardiomyopathy, Dilated	guanethidine	0	1.64304e-12	1	0.850978
Cardiomyopathy, Dilated	guanfacine	0.5	4.53873e-05	0.875	0.620646
Cardiomyopathy, Dilated	guselkumab	1	0.0366724	0.75	0.894656
Cardiomyopathy, Dilated	haloperidol	1.5	0.00043317	0.625	0.118396
Cardiomyopathy, Dilated	halothane	1.77778	0.0288875	0.555556	0.0628465
Cardiomyopathy, Dilated	hexocyclium	1.5	0.0368807	0.625	0.118396
Cardiomyopathy, Dilated	hexylcaine	1	0.00106493	0.75	0.894656
Cardiomyopathy, Dilated	homatropine	1.6	0.0201973	0.6	0.0946867
Cardiomyopathy, Dilated	homatropine methylbromide	1.6	0.0378807	0.6	0.0946867
Cardiomyopathy, Dilated	human c1-esterase inhibitor	1.16667	0.00212409	0.708333	0.236065
Cardiomyopathy, Dilated	human immunoglobulin g	1.4	0.002216	0.65	0.679822
Cardiomyopathy, Dilated	human thrombin	1.125	9.97881e-07	0.71875	0.255364
Cardiomyopathy, Dilated	hydroxyzine	1	0.0163171	0.75	0.319144
Cardiomyopathy, Dilated	hyoscyamine	1.5	0.0199689	0.625	0.118396
Cardiomyopathy, Dilated	ibritumomab tiuxetan	1.27273	2.32036e-06	0.681818	0.767462
Cardiomyopathy, Dilated	ibuprofen	1.3	0.0356495	0.675	0.181279
Cardiomyopathy, Dilated	iloperidone	1.45455	0.00431222	0.636364	0.130781
Cardiomyopathy, Dilated	iloprost	1.5	0.0122367	0.625	0.118396
Cardiomyopathy, Dilated	imipramine	1.48	0.000181171	0.63	0.123715
Cardiomyopathy, Dilated	indecainide	0	0.000169564	1	0.996334
Cardiomyopathy, Dilated	indigotindisulfonic acid	0.571429	2.0634e-17	0.857143	0.97403
Cardiomyopathy, Dilated	infliximab	0	0.00977776	1	0.850978
Cardiomyopathy, Dilated	inotuzumab ozogamicin	1	0.0383142	0.75	0.894656
Cardiomyopathy, Dilated	insulin pork	1.26667	0.000153224	0.683333	0.193977
Cardiomyopathy, Dilated	interferon alfa-n1	1	0.0437048	0.75	0.319144
Cardiomyopathy, Dilated	interferon gamma-1b	1	0.00136911	0.75	0.319144
Cardiomyopathy, Dilated	ipilimumab	0	0.000187673	1	0.996334
Cardiomyopathy, Dilated	ipratropium	1.33333	0.0145843	0.666667	0.169238
Cardiomyopathy, Dilated	irbesartan	1	0.0466152	0.75	0.319144
Cardiomyopathy, Dilated	isavuconazole	1	7.82217e-06	0.75	0.319144
Cardiomyopathy, Dilated	isoetharine	0	0.000134178	1	0.996334
Cardiomyopathy, Dilated	isoprenaline	0.625	1.72823e-06	0.84375	0.968896
Cardiomyopathy, Dilated	isopropyl alcohol	1.42857	0.012587	0.642857	0.138341
Cardiomyopathy, Dilated	isosorbide dinitrate	1	0.00674401	0.75	0.894656
Cardiomyopathy, Dilated	istradefylline	0.5	8.1555e-05	0.875	0.620646
Cardiomyopathy, Dilated	ixekizumab	0	2.78198e-05	1	0.996334
Cardiomyopathy, Dilated	kappadione	1	7.62814e-05	0.75	0.319144
Cardiomyopathy, Dilated	keyhole limpet hemocyanin	0	4.85895e-06	1	0.996334
Cardiomyopathy, Dilated	labetalol	0.2	1.09928e-13	0.95	0.992694
Cardiomyopathy, Dilated	lamotrigine	1.6875	0.000897601	0.578125	0.0775252
Cardiomyopathy, Dilated	lauric acid	1.5	0.0443894	0.625	0.118396
Cardiomyopathy, Dilated	lepirudin	0	0.0101262	1	0.996334
Cardiomyopathy, Dilated	levamlodipine	1	0.0072732	0.75	0.894656
Cardiomyopathy, Dilated	levobetaxolol	0	1.42667e-05	1	0.996334
Cardiomyopathy, Dilated	levobunolol	0	0.000122283	1	0.996334
Cardiomyopathy, Dilated	levocetirizine	1	0.0199689	0.75	0.319144
Cardiomyopathy, Dilated	levomilnacipran	1	0.00206035	0.75	0.319144
Cardiomyopathy, Dilated	levonordefrin	0.333333	6.32659e-11	0.916667	0.988452
Cardiomyopathy, Dilated	levosimendan	0.75	5.57957e-08	0.8125	0.952827
Cardiomyopathy, Dilated	lisinopril	0.5	1.05968e-09	0.875	0.979608
Cardiomyopathy, Dilated	lisuride	1.6	0.0232863	0.6	0.0946867
Cardiomyopathy, Dilated	lorpiprazole	0.9	7.52508e-14	0.775	0.375731
Cardiomyopathy, Dilated	loxapine	1.48387	1.23819e-09	0.629032	0.12267
Cardiomyopathy, Dilated	lurasidone	1.16667	0.000591981	0.708333	0.236065
Cardiomyopathy, Dilated	lusutrombopag	1	0.0168486	0.75	0.319144
Cardiomyopathy, Dilated	macitentan	0	1.09513e-12	1	0.996334
Cardiomyopathy, Dilated	manganese	1.2	0.0364291	0.7	0.809394
Cardiomyopathy, Dilated	maprotiline	1	1.15672e-12	0.75	0.319144
Cardiomyopathy, Dilated	menadione	1.15385	1.48149e-06	0.711538	0.241894
Cardiomyopathy, Dilated	meperidine	1.5625	0.0263084	0.609375	0.103034
Cardiomyopathy, Dilated	mephentermine	0.222222	1.05558e-25	0.944444	0.992114
Cardiomyopathy, Dilated	mephenytoin	0.5	0.00146915	0.875	0.979608
Cardiomyopathy, Dilated	mepyramine	1	0.00035751	0.75	0.319144
Cardiomyopathy, Dilated	metamfetamine	1.22222	8.77275e-07	0.694444	0.211941
Cardiomyopathy, Dilated	metaraminol	1	0.00502677	0.75	0.319144
Cardiomyopathy, Dilated	methdilazine	1	0.00475263	0.75	0.319144
Cardiomyopathy, Dilated	methotrimeprazine	1.26316	2.11966e-11	0.684211	0.195352
Cardiomyopathy, Dilated	methoxamine	0.333333	1.97743e-09	0.916667	0.988452
Cardiomyopathy, Dilated	methoxyflurane	1.77778	0.0172312	0.555556	0.0628465
Cardiomyopathy, Dilated	methscopolamine bromide	1.33333	0.00338296	0.666667	0.169238
Cardiomyopathy, Dilated	methylphenidate	1.33333	0.00370643	0.666667	0.169238
Cardiomyopathy, Dilated	metipranolol	0	5.73787e-05	1	0.996334
Cardiomyopathy, Dilated	metixene	1.6	0.0483677	0.6	0.0946867
Cardiomyopathy, Dilated	metoclopramide	1.5	0.0402309	0.625	0.118396
Cardiomyopathy, Dilated	metoprolol	0	2.9464e-05	1	0.996334
Cardiomyopathy, Dilated	metyrapone	1	0.0142994	0.75	0.894656
Cardiomyopathy, Dilated	mexiletine	1	0.0256874	0.75	0.319144
Cardiomyopathy, Dilated	mianserin	1.34783	4.82563e-09	0.663043	0.164204
Cardiomyopathy, Dilated	miconazole	1.5	0.01745	0.625	0.600222
Cardiomyopathy, Dilated	midodrine	0.333333	5.1253e-11	0.916667	0.988452
Cardiomyopathy, Dilated	milnacipran	1.44444	0.0237781	0.638889	0.133679
Cardiomyopathy, Dilated	minocycline	1	0.00292324	0.75	0.319144
Cardiomyopathy, Dilated	mirabegron	0	2.15423e-10	1	0.996334
Cardiomyopathy, Dilated	mirtazapine	1.125	6.6155e-06	0.71875	0.255364
Cardiomyopathy, Dilated	mitotane	1	0.00140902	0.75	0.894656
Cardiomyopathy, Dilated	modafinil	1	0.00988027	0.75	0.319144
Cardiomyopathy, Dilated	moexipril	0.5	1.37999e-09	0.875	0.620646
Cardiomyopathy, Dilated	moricizine	0	0.000244512	1	0.996334
Cardiomyopathy, Dilated	moxisylyte	0.333333	4.80173e-17	0.916667	0.988452
Cardiomyopathy, Dilated	muromonab	1.42857	0.00277377	0.642857	0.657897
Cardiomyopathy, Dilated	mycophenolic acid	1	0.0448371	0.75	0.894656
Cardiomyopathy, Dilated	myrrh	1	0.028007	0.75	0.319144
Cardiomyopathy, Dilated	nabilone	1.5	0.0265714	0.625	0.118396
Cardiomyopathy, Dilated	nadh	1.6791	0.0303245	0.580224	0.0790396
Cardiomyopathy, Dilated	nadolol	0	6.40462e-05	1	0.996334
Cardiomyopathy, Dilated	naloxone	1.28571	0.0350473	0.678571	0.18664
Cardiomyopathy, Dilated	naphazoline	1	0.0109941	0.75	0.319144
Cardiomyopathy, Dilated	natalizumab	1.18182	1.98868e-06	0.704545	0.818927
Cardiomyopathy, Dilated	nateglinide	1	0.00566367	0.75	0.319144
Cardiomyopathy, Dilated	nebivolol	0	7.18185e-10	1	0.996334
Cardiomyopathy, Dilated	nefazodone	1.4	0.000695773	0.65	0.147078
Cardiomyopathy, Dilated	nesiritide	1	0.00234434	0.75	0.319144
Cardiomyopathy, Dilated	netarsudil	0.666667	7.37891e-05	0.833333	0.964237
Cardiomyopathy, Dilated	nicardipine	1.4	5.10318e-06	0.65	0.147078
Cardiomyopathy, Dilated	nicergoline	1	0.0167089	0.75	0.319144
Cardiomyopathy, Dilated	nicorandil	0	3.46626e-14	1	0.996334
Cardiomyopathy, Dilated	nitroglycerin	1	0.0198172	0.75	0.319144
Cardiomyopathy, Dilated	nitroprusside	1	0.0198172	0.75	0.319144
Cardiomyopathy, Dilated	nivolumab	0	1.10899e-06	1	0.996334
Cardiomyopathy, Dilated	norepinephrine	0.545455	2.80593e-19	0.863636	0.976212
Cardiomyopathy, Dilated	nortriptyline	1.04167	4.51893e-18	0.739583	0.296948
Cardiomyopathy, Dilated	obinutuzumab	1	0.0268133	0.75	0.319144
Cardiomyopathy, Dilated	olanzapine	1.63636	0.000271597	0.590909	0.0871758
Cardiomyopathy, Dilated	olsalazine	1	0.000141918	0.75	0.319144
Cardiomyopathy, Dilated	oprelvekin	1	1.61128e-05	0.75	0.894656
Cardiomyopathy, Dilated	orphenadrine	1.28571	0.000217647	0.678571	0.18664
Cardiomyopathy, Dilated	oxprenolol	0	2.50715e-09	1	0.996334
Cardiomyopathy, Dilated	oxtriphylline	1.2	0.00602079	0.7	0.221369
Cardiomyopathy, Dilated	oxybutynin	1.33333	0.00581212	0.666667	0.169238
Cardiomyopathy, Dilated	oxymetazoline	0.333333	8.35235e-17	0.916667	0.988452
Cardiomyopathy, Dilated	oxyphencyclimine	1.33333	0.0141986	0.666667	0.169238
Cardiomyopathy, Dilated	paclitaxel	1	0.024442	0.75	0.319144
Cardiomyopathy, Dilated	paliperidone	1.33333	2.46349e-06	0.666667	0.169238
Cardiomyopathy, Dilated	palivizumab	1.22222	5.25373e-05	0.694444	0.797229
Cardiomyopathy, Dilated	pamidronic acid	1	0.0303162	0.75	0.319144
Cardiomyopathy, Dilated	papain	0	0.00088313	1	0.996334
Cardiomyopathy, Dilated	papaverine	1.5	0.0036143	0.625	0.118396
Cardiomyopathy, Dilated	paroxetine	1.42857	2.14604e-09	0.642857	0.138341
Cardiomyopathy, Dilated	pazopanib	1.2	0.0315655	0.7	0.221369
Cardiomyopathy, Dilated	pembrolizumab	0	2.8283e-08	1	0.996334
Cardiomyopathy, Dilated	penbutolol	1	0.00441759	0.75	0.894656
Cardiomyopathy, Dilated	pentoxifylline	1.33333	0.00141807	0.666667	0.169238
Cardiomyopathy, Dilated	pergolide	1.41176	2.37875e-06	0.647059	0.143426
Cardiomyopathy, Dilated	periciazine	1	0.00061961	0.75	0.319144
Cardiomyopathy, Dilated	perindopril	1	0.00872647	0.75	0.894656
Cardiomyopathy, Dilated	permethrin	1	0.00118769	0.75	0.319144
Cardiomyopathy, Dilated	phenacemide	1	0.00811658	0.75	0.319144
Cardiomyopathy, Dilated	phenazopyridine	1	7.66905e-09	0.75	0.319144
Cardiomyopathy, Dilated	phendimetrazine	0.333333	1.31801e-11	0.916667	0.988452
Cardiomyopathy, Dilated	phenformin	1	0.0180829	0.75	0.894656
Cardiomyopathy, Dilated	phenindamine	1	0.00215661	0.75	0.319144
Cardiomyopathy, Dilated	phenmetrazine	1	8.93924e-05	0.75	0.319144
Cardiomyopathy, Dilated	phenoxybenzamine	0.375	4.76457e-19	0.90625	0.986682
Cardiomyopathy, Dilated	phentolamine	0.5	1.31283e-13	0.875	0.620646
Cardiomyopathy, Dilated	phenylephrine	0.333333	2.11078e-13	0.916667	0.988452
Cardiomyopathy, Dilated	phenylpropanolamine	0.5	8.1231e-11	0.875	0.620646
Cardiomyopathy, Dilated	pidolic acid	1.55556	0.00324027	0.611111	0.10465
Cardiomyopathy, Dilated	pilocarpine	1.5	0.0153312	0.625	0.118396
Cardiomyopathy, Dilated	pindolol	0.8	2.67692e-07	0.8	0.435927
Cardiomyopathy, Dilated	pirbuterol	0	1.30778e-05	1	0.996334
Cardiomyopathy, Dilated	pizotifen	1.25	2.91491e-10	0.6875	0.200575
Cardiomyopathy, Dilated	polatuzumab vedotin	1	0.0383142	0.75	0.894656
Cardiomyopathy, Dilated	ponatinib	1.06667	0.0348007	0.733333	0.284068
Cardiomyopathy, Dilated	porfimer sodium	1	0.0261169	0.75	0.894656
Cardiomyopathy, Dilated	practolol	0	9.53879e-06	1	0.996334
Cardiomyopathy, Dilated	prazosin	0.666667	2.26427e-14	0.833333	0.964237
Cardiomyopathy, Dilated	prilocaine	0	0.000555196	1	0.996334
Cardiomyopathy, Dilated	primaquine	1	0.00865409	0.75	0.319144
Cardiomyopathy, Dilated	procainamide	1	0.0210561	0.75	0.894656
Cardiomyopathy, Dilated	prochlorperazine	0.5	6.74554e-17	0.875	0.620646
Cardiomyopathy, Dilated	procyclidine	1.5	0.0283234	0.625	0.118396
Cardiomyopathy, Dilated	profenamine	1.33333	0.00706047	0.666667	0.169238
Cardiomyopathy, Dilated	proflavine	0	0.00263194	1	0.996334
Cardiomyopathy, Dilated	promazine	1.35714	9.35112e-05	0.660714	0.161033
Cardiomyopathy, Dilated	promethazine	1.45455	0.00200659	0.636364	0.130781
Cardiomyopathy, Dilated	propafenone	0.5	9.83971e-05	0.875	0.979608
Cardiomyopathy, Dilated	propiomazine	1.35714	3.47033e-05	0.660714	0.161033
Cardiomyopathy, Dilated	propiverine	1.42857	6.23084e-05	0.642857	0.138341
Cardiomyopathy, Dilated	propranolol	0.8	4.2414e-05	0.8	0.435927
Cardiomyopathy, Dilated	propylene glycol	1	0.0304997	0.75	0.319144
Cardiomyopathy, Dilated	protamine sulfate	1	0.0158174	0.75	0.319144
Cardiomyopathy, Dilated	protein s human	0.666667	4.61268e-06	0.833333	0.964237
Cardiomyopathy, Dilated	prothrombin	1	0.000554383	0.75	0.319144
Cardiomyopathy, Dilated	protriptyline	1	0.000961955	0.75	0.319144
Cardiomyopathy, Dilated	prucalopride	1	0.00231162	0.75	0.319144
Cardiomyopathy, Dilated	pseudoephedrine	1.09524	0.00116329	0.72619	0.269768
Cardiomyopathy, Dilated	quetiapine	1.46154	5.47655e-09	0.634615	0.128806
Cardiomyopathy, Dilated	quinapril	0	6.2558e-07	1	0.850978
Cardiomyopathy, Dilated	quinidine	0.833333	7.66905e-09	0.791667	0.938012
Cardiomyopathy, Dilated	racepinephrine	0.222222	2.1997e-35	0.944444	0.992114
Cardiomyopathy, Dilated	ramipril	1	3.84477e-05	0.75	0.319144
Cardiomyopathy, Dilated	ranolazine	1.6	2.04302e-05	0.6	0.0946867
Cardiomyopathy, Dilated	rapacuronium	0	1.21409e-05	1	0.996334
Cardiomyopathy, Dilated	reboxetine	0	2.0523e-07	1	0.850978
Cardiomyopathy, Dilated	regadenoson	0	7.8499e-06	1	0.850978
Cardiomyopathy, Dilated	regorafenib	1.05556	0.0157673	0.736111	0.289751
Cardiomyopathy, Dilated	repaglinide	1	0.0062187	0.75	0.319144
Cardiomyopathy, Dilated	rescinnamine	0	4.81525e-08	1	0.850978
Cardiomyopathy, Dilated	revefenacin	1.6	0.0279116	0.6	0.0946867
Cardiomyopathy, Dilated	riboflavin	1.5	0.0205147	0.625	0.600222
Cardiomyopathy, Dilated	rilonacept	0.666667	1.24642e-08	0.833333	0.518898
Cardiomyopathy, Dilated	riluzole	1	0.00417891	0.75	0.894656
Cardiomyopathy, Dilated	rimonabant	1	0.00141807	0.75	0.319144
Cardiomyopathy, Dilated	risankizumab	1	3.43606e-06	0.75	0.894656
Cardiomyopathy, Dilated	risperidone	1.33333	1.93908e-06	0.666667	0.169238
Cardiomyopathy, Dilated	rituximab	1	0.0466152	0.75	0.319144
Cardiomyopathy, Dilated	ropinirole	0.777778	1.04694e-13	0.805556	0.449634
Cardiomyopathy, Dilated	salbutamol	0	5.1253e-11	1	0.996334
Cardiomyopathy, Dilated	salmeterol	0	1.19017e-08	1	0.996334
Cardiomyopathy, Dilated	sarilumab	1	1.03396e-06	0.75	0.894656
Cardiomyopathy, Dilated	secukinumab	0	4.8258e-10	1	0.996334
Cardiomyopathy, Dilated	sertindole	1.25	0.00011557	0.6875	0.200575
Cardiomyopathy, Dilated	sertraline	1.4	0.0286626	0.65	0.147078
Cardiomyopathy, Dilated	sevoflurane	1.77778	0.0217648	0.555556	0.0628465
Cardiomyopathy, Dilated	sibutramine	1.33333	0.0067497	0.666667	0.169238
Cardiomyopathy, Dilated	silodosin	0.333333	1.18723e-14	0.916667	0.988452
Cardiomyopathy, Dilated	siltuximab	0	1.85062e-05	1	0.850978
Cardiomyopathy, Dilated	sitaxentan	0	1.26696e-11	1	0.996334
Cardiomyopathy, Dilated	sodium tetradecyl sulfate	1	0.00626193	0.75	0.894656
Cardiomyopathy, Dilated	solifenacin	1.6	0.0107041	0.6	0.514952
Cardiomyopathy, Dilated	solriamfetol	1	0.000862106	0.75	0.319144
Cardiomyopathy, Dilated	somatotropin	1	0.030428	0.75	0.894656
Cardiomyopathy, Dilated	sotalol	0.666667	0.00116541	0.833333	0.518898
Cardiomyopathy, Dilated	spirapril	0	1.21734e-06	1	0.850978
Cardiomyopathy, Dilated	stearic acid	1	0.0266472	0.75	0.319144
Cardiomyopathy, Dilated	succinylcholine	1.33333	0.0191462	0.666667	0.169238
Cardiomyopathy, Dilated	sulodexide	1	0.00109144	0.75	0.319144
Cardiomyopathy, Dilated	tamsulosin	0.333333	1.75009e-09	0.916667	0.988452
Cardiomyopathy, Dilated	tapentadol	1.5	0.0323675	0.625	0.118396
Cardiomyopathy, Dilated	terazosin	1	7.61684e-08	0.75	0.319144
Cardiomyopathy, Dilated	terbutaline	0	2.77691e-07	1	0.996334
Cardiomyopathy, Dilated	terfenadine	1.57143	0.0176516	0.607143	0.100989
Cardiomyopathy, Dilated	tetracaine	1.44444	0.000874154	0.638889	0.133679
Cardiomyopathy, Dilated	tetryzoline	1	0.00495439	0.75	0.319144
Cardiomyopathy, Dilated	thiamylal	1	1.25254e-07	0.75	0.319144
Cardiomyopathy, Dilated	thioridazine	1.33333	0.0118739	0.666667	0.169238
Cardiomyopathy, Dilated	thonzylamine	1.5	0.000989084	0.625	0.118396
Cardiomyopathy, Dilated	thrombin	1.1	8.35818e-09	0.725	0.857251
Cardiomyopathy, Dilated	thrombin alfa	1.125	3.48887e-06	0.71875	0.846317
Cardiomyopathy, Dilated	thrombomodulin alfa	0	6.20447e-06	1	0.996334
Cardiomyopathy, Dilated	tildrakizumab	1	0.000136709	0.75	0.894656
Cardiomyopathy, Dilated	timolol	0	0.000319968	1	0.996334
Cardiomyopathy, Dilated	tiotropium	1.6	0.0184442	0.6	0.0946867
Cardiomyopathy, Dilated	tizanidine	0.571429	7.96933e-22	0.857143	0.97403
Cardiomyopathy, Dilated	tocainide	0	0.000210167	1	0.996334
Cardiomyopathy, Dilated	tolazamide	0.5	7.79694e-07	0.875	0.979608
Cardiomyopathy, Dilated	tolazoline	0.833333	2.30854e-10	0.791667	0.415557
Cardiomyopathy, Dilated	tolterodine	1.6	0.022245	0.6	0.0946867
Cardiomyopathy, Dilated	tositumomab	1.2	2.77977e-06	0.7	0.809394
Cardiomyopathy, Dilated	tramadol	1.45455	4.66901e-05	0.636364	0.130781
Cardiomyopathy, Dilated	trandolapril	0	6.52521e-08	1	0.850978
Cardiomyopathy, Dilated	trastuzumab	1.16667	0.000545505	0.708333	0.826583
Cardiomyopathy, Dilated	trazodone	1.57143	0.0319885	0.607143	0.100989
Cardiomyopathy, Dilated	trifarotene	1	0.0290059	0.75	0.319144
Cardiomyopathy, Dilated	trifluoperazine	1.16667	0.0111963	0.708333	0.236065
Cardiomyopathy, Dilated	triflupromazine	1.4	0.0116645	0.65	0.147078
Cardiomyopathy, Dilated	trihexyphenidyl	1.6	0.0122194	0.6	0.0946867
Cardiomyopathy, Dilated	trimebutine	1.75	0.0353924	0.5625	0.0670629
Cardiomyopathy, Dilated	trimipramine	1.29167	8.37582e-10	0.677083	0.184391
Cardiomyopathy, Dilated	tripelennamine	1	0.0108761	0.75	0.319144
Cardiomyopathy, Dilated	triprolidine	1	0.00756567	0.75	0.319144
Cardiomyopathy, Dilated	tropicamide	1.5	0.0215979	0.625	0.118396
Cardiomyopathy, Dilated	turoctocog alfa	0.666667	2.55024e-05	0.833333	0.518898
Cardiomyopathy, Dilated	turoctocog alfa pegol	0.666667	0.00019858	0.833333	0.518898
Cardiomyopathy, Dilated	umeclidinium	1.6	0.032522	0.6	0.0946867
Cardiomyopathy, Dilated	urokinase	1.3	0.0382175	0.675	0.181279
Cardiomyopathy, Dilated	ustekinumab	1	0.00250862	0.75	0.319144
Cardiomyopathy, Dilated	vandetanib	0.8	0.0206173	0.8	0.435927
Cardiomyopathy, Dilated	venlafaxine	1.33333	0.00343547	0.666667	0.169238
Cardiomyopathy, Dilated	verapamil	1.18182	1.03612e-05	0.704545	0.229303
Cardiomyopathy, Dilated	vernakalant	1	0.00620967	0.75	0.894656
Cardiomyopathy, Dilated	viloxazine	0	1.16136e-06	1	0.850978
Cardiomyopathy, Dilated	vortioxetine	1.28571	0.000125254	0.678571	0.18664
Cardiomyopathy, Dilated	xamoterol	0	5.28285e-05	1	0.996334
Cardiomyopathy, Dilated	ximelagatran	0	0.00294839	1	0.996334
Cardiomyopathy, Dilated	xylometazoline	0.333333	3.72052e-20	0.916667	0.988452
Cardiomyopathy, Dilated	yohimbine	1.47059	1.82532e-05	0.632353	0.126289
Cardiomyopathy, Dilated	zanubrutinib	0.933333	0.00284586	0.766667	0.91453
Cardiomyopathy, Dilated	zinc	1.42609	1.76349e-05	0.643478	0.659832
Cardiomyopathy, Dilated	zinc acetate	1.42609	6.83107e-07	0.643478	0.659832
Cardiomyopathy, Dilated	zinc chloride	1.42609	1.52148e-05	0.643478	0.659832
Cardiomyopathy, Dilated	ziprasidone	1.52	3.99003e-05	0.62	0.113276
Cardiomyopathy, Dilated	zofenopril	0	1.69827e-07	1	0.850978
Cardiomyopathy, Dilated	zucapsaicin	1	0.0422008	0.75	0.319144
Cardiomyopathy, Dilated	zuclopenthixol	1.42857	0.0168326	0.642857	0.138341
Choice Behavior	acebutolol	1	0.0318582	0.75	0.319144
Choice Behavior	acetophenazine	1	0.000123549	0.75	0.984154
Choice Behavior	acetylsalicylic acid	1.5	0.0163008	0.625	0.118396
Choice Behavior	adalimumab	0	0.00338296	1	0.850978
Choice Behavior	ademetionine	1.75	0.0151564	0.5625	0.737345
Choice Behavior	adenosine	1.75	0.0318132	0.5625	0.737345
Choice Behavior	adenosine phosphate	1.66667	0.0230535	0.583333	0.798394
Choice Behavior	alfentanil	0	1.47307e-10	1	0.999741
Choice Behavior	almotriptan	1	3.94364e-06	0.75	0.984154
Choice Behavior	alverine	0	7.36646e-31	1	0.999741
Choice Behavior	alvimopan	1	1.82395e-06	0.75	0.319144
Choice Behavior	aminolevulinic acid	0	1.57775e-08	1	0.999741
Choice Behavior	amisulpride	1.5	0.039111	0.625	0.887397
Choice Behavior	amitriptyline	1.6875	1.22507e-07	0.578125	0.784192
Choice Behavior	amoxapine	1.78049	9.16353e-10	0.554878	0.712249
Choice Behavior	amphetamine	1.52941	5.17442e-09	0.617647	0.87468
Choice Behavior	amrinone	1.5	0.00661268	0.625	0.118396
Choice Behavior	anileridine	0	2.85977e-06	1	0.999741
Choice Behavior	apomorphine	1.46667	4.44625e-11	0.633333	0.900434
Choice Behavior	apraclonidine	1.33333	9.07391e-06	0.666667	0.169238
Choice Behavior	arbutamine	1.33333	0.00815422	0.666667	0.169238
Choice Behavior	aripiprazole	1.60465	1.57615e-11	0.598837	0.83649
Choice Behavior	aripiprazole lauroxil	1.6	3.10581e-08	0.6	0.839099
Choice Behavior	armodafinil	0	7.88917e-08	1	0.999741
Choice Behavior	asenapine	1.52632	1.23049e-07	0.618421	0.876075
Choice Behavior	asfotase alfa	1	6.11032e-09	0.75	0.319144
Choice Behavior	atenolol	1	0.0216932	0.75	0.319144
Choice Behavior	atomoxetine	1.63636	0.00232428	0.590909	0.817783
Choice Behavior	atosiban	1.5	0.000295624	0.625	0.887397
Choice Behavior	baclofen	1.5	0.0113831	0.625	0.887397
Choice Behavior	benazepril	1	0.000109655	0.75	0.984154
Choice Behavior	benzatropine	1.2	1.95438e-11	0.7	0.964534
Choice Behavior	benzphetamine	1	7.50534e-11	0.75	0.984154
Choice Behavior	betaxolol	1	0.0431735	0.75	0.319144
Choice Behavior	bethanidine	1.42857	0.000299857	0.642857	0.138341
Choice Behavior	binimetinib	1.4	0.0185303	0.65	0.147078
Choice Behavior	biotin	1.55556	0.000682161	0.611111	0.862362
Choice Behavior	bisoprolol	1	0.00235702	0.75	0.319144
Choice Behavior	brexpiprazole	1.2	3.59335e-08	0.7	0.964534
Choice Behavior	brimonidine	1.33333	0.000382726	0.666667	0.169238
Choice Behavior	bromocriptine	1.55556	2.15109e-08	0.611111	0.862362
Choice Behavior	buprenorphine	1.25	2.0423e-05	0.6875	0.200575
Choice Behavior	bupropion	1.75	0.0458218	0.5625	0.737345
Choice Behavior	buspirone	1.28571	1.58013e-10	0.678571	0.950225
Choice Behavior	butorphanol	1	3.87332e-08	0.75	0.319144
Choice Behavior	butriptyline	1.33333	0.00288496	0.666667	0.940058
Choice Behavior	cabazitaxel	1	0.0263084	0.75	0.984154
Choice Behavior	cabergoline	1.5	2.13749e-09	0.625	0.887397
Choice Behavior	cannabidiol	1.89474	0.00555104	0.526316	0.606975
Choice Behavior	carbetocin	0	1.16668e-09	1	0.999741
Choice Behavior	cariprazine	1.5	1.99826e-05	0.625	0.887397
Choice Behavior	carisoprodol	1.8	0.0337492	0.55	0.0596529
Choice Behavior	carteolol	1	0.0116882	0.75	0.319144
Choice Behavior	celiprolol	1.33333	2.88329e-05	0.666667	0.169238
Choice Behavior	certolizumab pegol	0	0.0036895	1	0.999741
Choice Behavior	chloroprocaine	1.5	0.00203457	0.625	0.887397
Choice Behavior	chlorpheniramine	1	1.15077e-11	0.75	0.984154
Choice Behavior	chlorpromazine	1.73077	0.00105746	0.567308	0.75243
Choice Behavior	chondroitin sulfate	1.5	0.00502677	0.625	0.887397
Choice Behavior	cilazapril	1	0.000274019	0.75	0.319144
Choice Behavior	cinnarizine	1.875	0.00932892	0.53125	0.626237
Choice Behavior	citalopram	1	2.75959e-08	0.75	0.984154
Choice Behavior	clenbuterol	1.2	0.000454748	0.7	0.221369
Choice Behavior	clozapine	1.66667	4.95164e-11	0.583333	0.0813329
Choice Behavior	cocaine	1.66667	0.00142871	0.583333	0.798394
Choice Behavior	codeine	1	4.69637e-12	0.75	0.319144
Choice Behavior	collagenase clostridium histolyticum	1.5	0.0174266	0.625	0.887397
Choice Behavior	defibrotide	1.66667	0.0308055	0.583333	0.798394
Choice Behavior	desipramine	1.57143	6.785e-10	0.607143	0.854397
Choice Behavior	desogestrel	1	0.0290059	0.75	0.984154
Choice Behavior	desoxycorticosterone acetate	1	0.0232969	0.75	0.319144
Choice Behavior	desvenlafaxine	0.666667	1.83626e-23	0.833333	0.995951
Choice Behavior	dexfenfluramine	1	5.98117e-06	0.75	0.984154
Choice Behavior	dexmedetomidine	0	1.64304e-12	1	0.999741
Choice Behavior	dexmethylphenidate	0.666667	1.20901e-13	0.833333	0.995951
Choice Behavior	dextroamphetamine	1.6	0.00482997	0.6	0.839099
Choice Behavior	dextropropoxyphene	1.5	0.00181475	0.625	0.118396
Choice Behavior	dezocine	1	0.000102277	0.75	0.319144
Choice Behavior	diamorphine	1.5	0.0015006	0.625	0.118396
Choice Behavior	diethylpropion	1	1.24548e-05	0.75	0.984154
Choice Behavior	diethylstilbestrol	1.33333	0.0205635	0.666667	0.940058
Choice Behavior	dihydro-alpha-ergocryptine	1.5	0.00243675	0.625	0.887397
Choice Behavior	dihydroergocornine	1.875	0.0134045	0.53125	0.0499635
Choice Behavior	dihydroergocristine	1.75862	6.03374e-06	0.560345	0.065727
Choice Behavior	dihydroergotamine	1.25	1.59771e-05	0.6875	0.956754
Choice Behavior	diosmin	1	0.0304997	0.75	0.319144
Choice Behavior	diphenoxylate	0.5	2.03408e-09	0.875	0.620646
Choice Behavior	diphenylpyraline	1	7.42586e-05	0.75	0.984154
Choice Behavior	dl-methylephedrine	1.66667	0.0186103	0.583333	0.0813329
Choice Behavior	docetaxel	1.33333	0.0105353	0.666667	0.940058
Choice Behavior	domperidone	1	7.88917e-08	0.75	0.984154
Choice Behavior	dopamine	1.46667	8.61208e-10	0.633333	0.900434
Choice Behavior	dosulepin	1.6875	5.04581e-06	0.578125	0.784192
Choice Behavior	droperidol	1	6.5854e-06	0.75	0.984154
Choice Behavior	drospirenone	1	0.00199231	0.75	0.319144
Choice Behavior	droxidopa	1.7	0.00568363	0.575	0.0753196
Choice Behavior	duloxetine	0.666667	3.96725e-11	0.833333	0.995951
Choice Behavior	eletriptan	1.57143	0.000631682	0.607143	0.854397
Choice Behavior	eluxadoline	1	8.51643e-08	0.75	0.319144
Choice Behavior	emapalumab	1	1.50545e-05	0.75	0.319144
Choice Behavior	enalapril	1	0.000298104	0.75	0.984154
Choice Behavior	entacapone	0	5.99037e-09	1	0.999741
Choice Behavior	epicriptine	1.2	8.15108e-09	0.7	0.964534
Choice Behavior	epinephrine	1.375	0.000356372	0.65625	0.155092
Choice Behavior	eplerenone	1	0.00502677	0.75	0.319144
Choice Behavior	eptifibatide	1	0.0466152	0.75	0.319144
Choice Behavior	ergoloid mesylate	1.75862	2.92122e-05	0.560345	0.065727
Choice Behavior	ergotamine	1.625	4.05117e-07	0.59375	0.824671
Choice Behavior	eribulin	1	0.0232969	0.75	0.984154
Choice Behavior	escitalopram	1.4	7.37186e-16	0.65	0.922536
Choice Behavior	esketamine	1.6	0.0198678	0.6	0.839099
Choice Behavior	esmolol	1	0.0108761	0.75	0.319144
Choice Behavior	ethynodiol diacetate	1	0.045787	0.75	0.984154
Choice Behavior	fenfluramine	1.75	0.0481811	0.5625	0.737345
Choice Behavior	fenoterol	1.33333	0.0196186	0.666667	0.169238
Choice Behavior	fentanyl	1.25	9.46259e-10	0.6875	0.200575
Choice Behavior	ferric cation	1	0.0304997	0.75	0.984154
Choice Behavior	ferrous ascorbate	1.78571	0.0446693	0.553571	0.061688
Choice Behavior	ferrous fumarate	1.78571	0.0487647	0.553571	0.061688
Choice Behavior	ferrous gluconate	1.78571	0.0369647	0.553571	0.061688
Choice Behavior	ferrous glycine sulfate	1.78571	0.0302459	0.553571	0.061688
Choice Behavior	ferrous succinate	1.78571	0.0326787	0.553571	0.061688
Choice Behavior	flavin adenine dinucleotide	1.84615	0.0237139	0.538462	0.653669
Choice Behavior	flavone	1.33333	0.000637519	0.666667	0.940058
Choice Behavior	flibanserin	0.666667	3.8447e-19	0.833333	0.995951
Choice Behavior	fludrocortisone	1	0.00915651	0.75	0.319144
Choice Behavior	flupentixol	1.6	0.00543853	0.6	0.839099
Choice Behavior	fluphenazine	1.33333	0.00542454	0.666667	0.940058
Choice Behavior	fluspirilene	1.33333	0.000134225	0.666667	0.940058
Choice Behavior	fluticasone	1.25	0.00647757	0.6875	0.200575
Choice Behavior	fluticasone furoate	1	0.000414064	0.75	0.319144
Choice Behavior	fluticasone propionate	1.25	0.0124258	0.6875	0.200575
Choice Behavior	fluvoxamine	1	0.000207094	0.75	0.984154
Choice Behavior	formoterol	1.33333	0.0362886	0.666667	0.169238
Choice Behavior	fosinopril	1	1.87277e-06	0.75	0.984154
Choice Behavior	frovatriptan	1	5.3576e-05	0.75	0.984154
Choice Behavior	gamma-aminobutyric acid	1.66667	0.0318018	0.583333	0.798394
Choice Behavior	gentamicin	1.5	0.0193921	0.625	0.118396
Choice Behavior	glucosamine	1.25	0.00424925	0.6875	0.956754
Choice Behavior	glycyrrhizic acid	1.16667	0.00877845	0.708333	0.236065
Choice Behavior	golimumab	0	0.00119083	1	0.999741
Choice Behavior	guanabenz	1	4.01084e-05	0.75	0.319144
Choice Behavior	guanfacine	1	5.29955e-07	0.75	0.319144
Choice Behavior	haloperidol	1.66667	0.000145579	0.583333	0.798394
Choice Behavior	halothane	1.96296	0.0114942	0.509259	0.538156
Choice Behavior	hydrocodone	1	9.46259e-10	0.75	0.319144
Choice Behavior	hydromorphone	1	7.78199e-09	0.75	0.319144
Choice Behavior	hydroxyprogesterone caproate	1	0.0268133	0.75	0.984154
Choice Behavior	iloperidone	1.45455	1.41297e-06	0.636364	0.904832
Choice Behavior	imipramine	1.72	7.70017e-07	0.57	0.76062
Choice Behavior	indigotindisulfonic acid	1.71429	0.0138809	0.571429	0.0728697
Choice Behavior	infliximab	0	0.00180702	1	0.850978
Choice Behavior	insulin pork	1.53333	0.000107129	0.616667	0.109971
Choice Behavior	isoetharine	1	0.0374198	0.75	0.319144
Choice Behavior	isopropyl alcohol	1.78571	0.0444708	0.553571	0.061688
Choice Behavior	istradefylline	1.5	0.0210561	0.625	0.887397
Choice Behavior	ketamine	1.69565	1.22205e-07	0.576087	0.778442
Choice Behavior	ketazolam	1.8	0.0326065	0.55	0.0596529
Choice Behavior	lamotrigine	1.90625	0.00309555	0.523438	0.59558
Choice Behavior	lanreotide	1.5	0.00444565	0.625	0.887397
Choice Behavior	levallorphan	0	9.26542e-10	1	0.999741
Choice Behavior	levobetaxolol	1	0.00232599	0.75	0.319144
Choice Behavior	levobunolol	1	0.0210561	0.75	0.319144
Choice Behavior	levodopa	1.2	1.52512e-10	0.7	0.964534
Choice Behavior	levomilnacipran	1	5.77436e-05	0.75	0.984154
[truncated: 3,334 more rows]

## Sheet: Foglio2
Disease	# repurposable drugs
Alzheimer Disease	858
Amyloid Neuropathies	148
Behavior Disorders	330
Cardiomyopathy, Dilated	498
Choice Behavior	325
Executive dysfunction	236
Huntington Disease	240
Language Disorders	369
Lewy Body Disease	152
Memory Disorders	576
Mild cognitive disorder	452
Parkinson Disease	654
Pattern Recognition, Visual	342
Supranuclear palsy progressive	153
Tot	5333
