# Supplementary material for: Identification of Potential Repurposable Drugs in Alzheimer’s Disease Exploiting a Bioinformatics Analysis
Source: J Pers Med. 2022 Oct 18;12(10):1731. doi: 10.3390/jpm12101731 (PMC9605472; doi:10.3390/jpm12101731)
Supplement: Supplementary file 1 [file jpm-12-01731-s001.zip › supplementary/TableS2.xlsx]

## Sheet: AD_predicted_drug
drug	proximity	pval	similarity	adjusted_similarity	GSEA	TTD_association	specific_drug
clopidogrel	0	0.00713856	1	0.996672	2	Thrombosis	yes
everolimus	0	0.00683051	1	0.996672	2	Kidney cancer ;Renal cell carcinoma	yes
isotretinoin	0	0.00131245	1	0.996672	2	Acne vulgaris	yes
eplerenone	0	7.2204e-06	1	0.996672	2	Heart failure	no
etodolac	0	0.000104466	1	0.996672	2	Pain	no
flutamide	0	0.000319968	1	0.996672	2	Prostate cancer	no
naproxen	0	0.00167281	1	0.996672	2	Endometriosis ;Osteoarthritis ;Pain	no
tolmetin	0	0.00101039	1	0.996672	2	Rheumatoid arthritis	no
azacitidine	0	0.0139557	1	0.996672	1	Myelodysplastic syndrome	yes
cyclopentolate	0	0.0101262	1	0.996672	1	Examination of eyes or vision	yes
pirenzepine	0	0.0249133	1	0.996672	1	Peptic ulcer	yes
rifampicin	0	0.000778463	1	0.996672	1	Tuberculosis-related mycobacterial infections	yes
rivaroxaban	0	0.0111956	1	0.996672	1	Deep vein thrombosis	yes
ticlopidine	0	0.00450599	1	0.996672	1	Stroke	yes
bezafibrate	0	6.34689e-11	1	0.996672	1	Hyperlipidaemia	no
carprofen	0	0.00365998	1	0.996672	1	Pain	no
chloroquine	0	6.04039e-05	1	0.996672	1	Malaria	no
cinacalcet	0	0.0301176	1	0.996672	1	Hyperparathyroidism ;Kidney disease	no
diclofenac	0	0.00470526	1	0.996672	1	Osteoarthritis	no
nateglinide	0	0.00634771	1	0.996672	1	Diabetic complication	no
nimesulide	0	0.000862106	1	0.996672	1	Metastatic colorectal cancer ;Non-hodgkin lymphoma ;Non-small-cell lung cancer	no
oxaprozin	0	0.00173908	1	0.996672	1	Rheumatoid arthritis	no
phenylbutazone	0	0.000252548	1	0.996672	1	Chronic pain	no
piroxicam	0	0.000759617	1	0.996672	1	Pain	no
testosterone	0	0.00367479	1	0.996672	1	Hormone deficiency ;Male hormonal deficiency ;Osteoporosis	no
warfarin	0	0.000850416	1	0.996672	1	Atrial fibrillation	no
abaloparatide	0	0.0216932	1	0.996672	Not Available	Postmenopausal osteoporosis	yes
abiraterone	0	0.00116329	1	0.996672	Not Available	Prostate cancer	yes
albutrepenonacog alfa	0	0.000370198	1	0.996672	Not Available	NA	yes
ancrod	0	0.0383142	1	0.996672	Not Available	Blood forming organ disorder	yes
apixaban	0	0.000697973	1	0.996672	Not Available	Thrombosis	yes
betrixaban	0	0.0187353	1	0.996672	Not Available	Venous thromboembolism ;Cerebrovascular ischaemia	yes
bimatoprost	0	0.00020483	1	0.996672	Not Available	Alopecia	yes
cangrelor	0	0.000212122	1	0.996672	Not Available	Thrombosis	yes
cantharidin	0	0.00502677	1	0.996672	Not Available	Molluscum contagiosum infection	yes
caplacizumab	0	0.000697973	1	0.996672	Not Available	NA	yes
carboxymethylcellulose	0	0.00475263	1	0.996672	Not Available	NA	yes
carmustine	0	0.0113097	1	0.996672	Not Available	NA	yes
castor oil	0	0.000832077	1	0.996672	Not Available	Constipation	yes
cerliponase alfa	0	0.000778463	1	0.996672	Not Available	Neuronal ceroid lipofuscinosis ;Tripeptidyl peptidase 1 deficiency	yes
choriogonadotropin alfa	0	0.000741191	1	0.996672	Not Available	Female infertility	yes
ciprofibrate	0	0.000370198	1	0.996672	Not Available	Hyperlipoproteinemia	yes
clidinium	0	0.0202073	1	0.996672	Not Available	Abdominal stomach pain ;Irritable bowel syndrome	yes
clofibrate	0	0.00892913	1	0.996672	Not Available	Dysbetalipoproteinemia	yes
cobimetinib	0	0.0168486	1	0.996672	Not Available	NA	yes
cyclophosphamide	0	0.00352536	1	0.996672	Not Available	Solid tumour/cancer	yes
cycrimine	0	0.00999735	1	0.996672	Not Available	Parkinson disease	yes
denosumab	0	0.00495439	1	0.996672	Not Available	Prostate cancer ;Rheumatoid arthritis ;Postmenopausal osteoporosis	yes
didanosine	0	4.1035e-05	1	0.996672	Not Available	Human immunodeficiency virus infection	yes
diethylcarbamazine	0	0.00116329	1	0.996672	Not Available	Lymphatic filariasis	yes
dinoprost tromethamine	0	0.0003844	1	0.996672	Not Available	Abortion	yes
econazole	0	0.0139557	1	0.996672	Not Available	Tinea cruris ;Cutaneous candidiasis ;Tinea corporis ;Tinea pedis ;Tinea versicolor	yes
edoxaban	0	0.000697973	1	0.996672	Not Available	NA	yes
efmoroctocog alfa	0	0.000611774	1	0.996672	Not Available	NA	yes
epoprostenol	0	2.49204e-05	1	0.996672	Not Available	Pulmonary hypertension	yes
flucytosine	0	0.0232969	1	0.996672	Not Available	Endocarditis	yes
gemeprost	0	0.000645362	1	0.996672	Not Available	NA	yes
gluconolactone	0	0.0126926	1	0.996672	Not Available	NA	yes
ifosfamide	0	0.00683051	1	0.996672	Not Available	Solid tumour/cancer	yes
latanoprost	0	0.0173482	1	0.996672	Not Available	Open-angle glaucoma ;Glaucoma/ocular hypertension	yes
latanoprostene bunod	0	0.013354	1	0.996672	Not Available	NA	yes
lenograstim	0	0.00502677	1	0.996672	Not Available	NA	yes
liotrix	0	0.000249074	1	0.996672	Not Available	NA	yes
lipegfilgrastim	0	7.2204e-06	1	0.996672	Not Available	NA	yes
lutropin alfa	0	0.017402	1	0.996672	Not Available	Female infertility	yes
metamizole	0	0.019248	1	0.996672	Not Available	NA	yes
misoprostol	0	2.22399e-05	1	0.996672	Not Available	Medical abortion	yes
obeticholic acid	0	0.00228106	1	0.996672	Not Available	Insomnia ;Primary biliary cholangitis	yes
olaratumab	0	0.0139557	1	0.996672	Not Available	Soft tissue sarcoma ;Non-small-cell lung cancer	yes
oxiconazole	0	0.000778463	1	0.996672	Not Available	Tinea pedis	yes
oxymetholone	0	0.00956169	1	0.996672	Not Available	Aplastic anemia	yes
oxyphenonium	0	0.0106511	1	0.996672	Not Available	Visceral spasms	yes
pioglitazone	0	7.30644e-08	1	0.996672	Not Available	Obesity ;Diabetic complication ;Type-2 diabetes	yes
prasugrel	0	0.00522461	1	0.996672	Not Available	Acute coronary syndrome	yes
propantheline	0	0.0194053	1	0.996672	Not Available	Excessive sweating ;Stomach ulcer	yes
pyrantel	0	0.0228593	1	0.996672	Not Available	Worm infection	yes
pyrethrum extract	0	0.0113097	1	0.996672	Not Available	NA	yes
ramucirumab	0	0.000370198	1	0.996672	Not Available	Gastric adenocarcinoma	yes
rifaximin	0	0.000370198	1	0.996672	Not Available	Bacterial infection	yes
rilpivirine	0	0.0113097	1	0.996672	Not Available	Human immunodeficiency virus infection ;Pain	yes
ritonavir	0	0.00683051	1	0.996672	Not Available	Human immunodeficiency virus infection	yes
selexipag	0	0.0145203	1	0.996672	Not Available	Pulmonary arterial hypertension	yes
simoctocog alfa	0	0.00215661	1	0.996672	Not Available	NA	yes
soybean oil	0	7.2204e-06	1	0.996672	Not Available	Bupicavaine toxicity	yes
susoctocog alfa	0	0.00512084	1	0.996672	Not Available	NA	yes
tafluprost	0	0.0242738	1	0.996672	Not Available	Glaucoma/ocular hypertension	yes
technetium tc-99m tilmanocept	0	0.01659	1	0.996672	Not Available	NA	yes
temsirolimus	0	0.0168486	1	0.996672	Not Available	Renal cell carcinoma	yes
teriparatide	0	0.00946202	1	0.996672	Not Available	Osteogenesis imperfecta	yes
testosterone enanthate	0	0.00562322	1	0.996672	Not Available	NA	yes
ticagrelor	0	0.000895621	1	0.996672	Not Available	NA	yes
trametinib	0	0.00109144	1	0.996672	Not Available	Melanoma	yes
travoprost	0	0.0165188	1	0.996672	Not Available	Open-angle glaucoma	yes
treprostinil	0	1.82984e-06	1	0.996672	Not Available	Pulmonary arterial hypertension	yes
troleandomycin	0	0.00141807	1	0.996672	Not Available	Bacterial infection	yes
trospium	0	0.0148302	1	0.996672	Not Available	Overactive bladder ;Spasm	yes
aceclofenac	0	0.0011434	1	0.996672	Not Available	Inflammation	no
acemetacin	0	0.00045416	1	0.996672	Not Available	NA	no
alglucosidase alfa	0	0.00330464	1	0.996672	Not Available	Pompe disease	no
alirocumab	0	0.0142489	1	0.996672	Not Available	NA	no
aluminum chloride	0	0.0167089	1	0.996672	Not Available	NA	no
anakinra	0	0.00502677	1	0.996672	Not Available	Rheumatoid arthritis	no
antipyrine	0	0.00408216	1	0.996672	Not Available	NA	no
antithrombin iii human	0	0.0134061	1	0.996672	Not Available	NA	no
antrafenine	0	0.00157643	1	0.996672	Not Available	NA	no
balsalazide	0	1.61124e-06	1	0.996672	Not Available	Inflammatory bowel disease	no
becaplermin	0	0.000334465	1	0.996672	Not Available	Diabetic complication	no
bendazac	0	0.000606114	1	0.996672	Not Available	NA	no
bleomycin	0	0.0024765	1	0.996672	Not Available	Hodgkin lymphoma	no
bromfenac	0	0.00151495	1	0.996672	Not Available	Postoperative inflammation	no
carboprost tromethamine	0	0.0329512	1	0.996672	Not Available	Abortion	no
cefdinir	0	0.0230121	1	0.996672	Not Available	Bacterial infection	no
cenegermin	0	0.0232969	1	0.996672	Not Available	Neurotrophic keratitis	no
chlorpropamide	0	0.0116148	1	0.996672	Not Available	Non-insulin dependent diabetes	no
chlorzoxazone	0	0.00512084	1	0.996672	Not Available	Acute pain	no
choline magnesium trisalicylate	0	0.00176425	1	0.996672	Not Available	Osteoarthritis	no
corifollitropin alfa	0	0.0030591	1	0.996672	Not Available	Infertility	no
cyanocobalamin	0	7.46642e-07	1	0.996672	Not Available	Anemia	no
cysteamine	0	0.00152626	1	0.996672	Not Available	Nephropathic cystinosis	no
danaparoid	0	0.0118365	1	0.996672	Not Available	Deep venous clot	no
desoxycorticosterone acetate	0	7.2204e-06	1	0.996672	Not Available	NA	no
dexketoprofen	0	0.00131795	1	0.996672	Not Available	NA	no
dicyclomine	0	0.00192077	1	0.996672	Not Available	Functional bowel syndrome	no
diosmin	0	0.00141807	1	0.996672	Not Available	Hemorrhoids	no
enoxaparin	0	0.000561913	1	0.996672	Not Available	Venous thrombosis ;Thrombosis	no
etelcalcetide	0	0.0187431	1	0.996672	Not Available	Secondary hyperparathyroidism	no
fenoprofen	0	3.87292e-06	1	0.996672	Not Available	Rheumatoid arthritis	no
flavoxate	0	0.000320319	1	0.996672	Not Available	Nocturia ;Suprapubic pain ;Urgency ;Dysuria	no
flurbiprofen	0	0.00384863	1	0.996672	Not Available	Rheumatoid arthritis	no
follitropin	0	0.00346697	1	0.996672	Not Available	NA	no
fondaparinux	0	0.00123373	1	0.996672	Not Available	NA	no
glipizide	0	0.00472126	1	0.996672	Not Available	Diabetic complication	no
glycol salicylate	0	0.00141807	1	0.996672	Not Available	NA	no
ibandronate	0	0.00475263	1	0.996672	Not Available	Osteoporosis	no
lemborexant	0	0.00029604	1	0.996672	Not Available	NA	no
levosalbutamol	0	0.0343388	1	0.996672	Not Available	NA	no
lumiracoxib	0	0.00845638	1	0.996672	Not Available	Knee osteoarthritis	no
mefenamic acid	0	0.000525155	1	0.996672	Not Available	Dysmenorrhea	no
meloxicam	0	0.00942395	1	0.996672	Not Available	Arthritis	no
menotropins	0	1.06477e-06	1	0.996672	Not Available	Female infertility	no
menthyl salicylate	0	0.00161321	1	0.996672	Not Available	NA	no
myrrh	0	1.83515e-08	1	0.996672	Not Available	NA	no
nabumetone	0	0.00408216	1	0.996672	Not Available	Pain	no
neomycin	0	0.00643279	1	0.996672	Not Available	NA	no
nepafenac	0	0.00222236	1	0.996672	Not Available	Osteoarthritis	no
obinutuzumab	0	0.0174099	1	0.996672	Not Available	Chronic lymphocytic leukaemia	no
ocrelizumab	0	0.0267398	1	0.996672	Not Available	Diffuse large B-cell lymphoma ;Multiple sclerosis	no
ofatumumab	0	0.017402	1	0.996672	Not Available	Chronic lymphocytic leukaemia ;Diffuse large B-cell lymphoma ;Rheumatoid arthritis	no
pamidronic acid	0	0.00495439	1	0.996672	Not Available	NA	no
parecoxib	0	0.000683139	1	0.996672	Not Available	NA	no
pegaptanib	0	0.0198172	1	0.996672	Not Available	Neovascular age-related macular degeneration	no
pegfilgrastim	0	0.00141807	1	0.996672	Not Available	Malignant solid tumour	no
pentamidine	0	0.0103849	1	0.996672	Not Available	Fungal infection	no
phenyl salicylate	0	0.00131795	1	0.996672	Not Available	NA	no
profenamine	0	3.17674e-05	1	0.996672	Not Available	NA	no
propylene glycol	0	0.00901557	1	0.996672	Not Available	NA	no
protamine sulfate	0	0.00258492	1	0.996672	Not Available	NA	no
repaglinide	0	0.00300379	1	0.996672	Not Available	Diabetic complication	no
risedronic acid	0	0.00512084	1	0.996672	Not Available	NA	no
rituximab	0	0.0232623	1	0.996672	Not Available	Haematological malignancy ;Non-hodgkin lymphoma	no
salbutamol	0	0.000565833	1	0.996672	Not Available	Acute asthma	no
salicylic acid	0	0.000155164	1	0.996672	Not Available	NA	no
salmon calcitonin	0	0.0187267	1	0.996672	Not Available	Osteoporosis	no
salsalate	0	0.000273353	1	0.996672	Not Available	Rheumatoid arthritis	no
sermorelin	0	0.0173309	1	0.996672	Not Available	Pediatric growth disorder	no
somatrem	0	1.80776e-05	1	0.996672	Not Available	Hormone deficiency	no
stearic acid	0	0.000509095	1	0.996672	Not Available	NA	no
suprofen	0	0.00547635	1	0.996672	Not Available	Miosis	no
suvorexant	0	0.000394802	1	0.996672	Not Available	Insomnia	no
tazarotene	0	7.55316e-07	1	0.996672	Not Available	Psoriasis vulgaris	no
tesamorelin	0	0.00539243	1	0.996672	Not Available	HIV-associated lipodystrophy	no
testosterone cypionate	0	0.00294839	1	0.996672	Not Available	NA	no
testosterone undecanoate	0	0.00803149	1	0.996672	Not Available	Hypogonadism	no
tiaprofenic acid	0	0.00750767	1	0.996672	Not Available	Pain	no
tocilizumab	0	0.00259572	1	0.996672	Not Available	Rheumatoid arthritis ;Juvenile idiopathic arthritis	no
tolfenamic acid	0	0.00512084	1	0.996672	Not Available	NA	no
trifarotene	0	1.88916e-05	1	0.996672	Not Available	Acne vulgaris	no
trolamine salicylate	0	0.0027276	1	0.996672	Not Available	Pain	no
urofollitropin	0	0.00346697	1	0.996672	Not Available	Female infertility	no
rosiglitazone	0.142857	4.92024e-09	0.964286	0.994532	2	NA	no
palifermin	0.166667	5.13078e-07	0.958333	0.994062	Not Available	Oral mucositis	no
fenofibric acid	0.2	8.35538e-06	0.95	0.993334	Not Available	Cardiovascular disease	no
sucralfate	0.2	4.74502e-08	0.95	0.993334	Not Available	Acne vulgaris	no
alitretinoin	0.222222	2.20839e-07	0.944444	0.9928	3	Kaposi sarcoma	no
aluminium	0.25	0.00348476	0.9375	0.992073	Not Available	Hyperhidrosis	yes
aluminium phosphate	0.25	0.000102399	0.9375	0.992073	Not Available	NA	yes
aluminum acetate	0.25	0.00601678	0.9375	0.992073	Not Available	NA	yes
nadroparin	0.25	0.000204722	0.9375	0.992073	Not Available	NA	yes
mecasermin	0.25	0.000539176	0.9375	0.992073	Not Available	Growth failure	no
cyproheptadine	0.285714	2.92385e-05	0.928571	0.99103	Not Available	Rhinitis	no
hexachlorophene	0.333333	0.0255623	0.916667	0.989426	2	Bacterial infection	yes
diphenidol	0.333333	0.00369816	0.916667	0.989426	2	Nausea	no
sirolimus	0.333333	0.00398545	0.916667	0.989426	2	Dutch elm disease ;Organ transplant rejection	no
fenofibrate	0.333333	0.0020376	0.916667	0.989426	1	High cholesterol level	no
ipratropium	0.333333	0.00917458	0.916667	0.989426	1	Obstructive lung disease	no
minoxidil	0.333333	0.00343266	0.916667	0.989426	1	Hypertension	no
cabozantinib	0.333333	0.0064289	0.916667	0.989426	Not Available	Ovarian cancer ;Thyroid cancer	yes
deoxycholic acid	0.333333	0.0104749	0.916667	0.989426	Not Available	NA	yes
erdafitinib	0.333333	1.71782e-06	0.916667	0.989426	Not Available	Urothelial carcinoma	yes
liothyronine	0.333333	0.0024765	0.916667	0.989426	Not Available	Congestive heart failure ;Hypothyroidism	yes
mecasermin rinfabate	0.333333	0.00398121	0.916667	0.989426	Not Available	NA	yes
pentosan polysulfate	0.333333	0.00314181	0.916667	0.989426	Not Available	Painful bladder syndrome ;Interstitial cystitis	yes
acetylcholine	0.333333	7.52756e-05	0.916667	0.989426	Not Available	Cataract	no
anisotropine methylbromide	0.333333	0.00534689	0.916667	0.989426	Not Available	Peptic ulcer	no
bemiparin	0.333333	0.00367657	0.916667	0.989426	Not Available	NA	no
flufenamic acid	0.333333	0.000432116	0.916667	0.989426	Not Available	Dysmenorrhea	no
glimepiride	0.333333	0.00220952	0.916667	0.989426	Not Available	Diabetic complication	no
glycopyrronium	0.333333	0.00602079	0.916667	0.989426	Not Available	NA	no
hydroxocobalamin	0.333333	3.93465e-07	0.916667	0.989426	Not Available	Vitamin B12 deficiency ;Lung injury	no
ketoprofen	0.333333	0.00562484	0.916667	0.989426	Not Available	Pain ;Musculoskeletal pain	no
leflunomide	0.333333	0.0074331	0.916667	0.989426	Not Available	Arthritis ;Multiple sclerosis	no
methscopolamine bromide	0.333333	0.00374396	0.916667	0.989426	Not Available	Nausea and vomiting	no
orlistat	0.333333	0.0045728	0.916667	0.989426	Not Available	Obesity	no
oxybutynin	0.333333	0.00851201	0.916667	0.989426	Not Available	NA	no
oxyphencyclimine	0.333333	0.00692703	0.916667	0.989426	Not Available	Peptic ulcer	no
succinylcholine	0.333333	0.00395973	0.916667	0.989426	Not Available	Spasm	no
tinzaparin	0.333333	0.000518604	0.916667	0.989426	Not Available	NA	no
human thrombin	0.375	3.40057e-05	0.90625	0.987791	Not Available	Bleeding disorder	no
thrombin alfa	0.375	6.25082e-05	0.90625	0.987791	Not Available	NA	no
regorafenib	0.388889	4.66925e-06	0.902778	0.987192	3	Metastatic colorectal cancer	no
dexamethasone	0.4	4.29217e-05	0.9	0.986692	3	Rheumatoid arthritis	no
dinoprostone	0.4	0.000423991	0.9	0.986692	2	Medical abortion	yes
alpha-linolenic acid	0.4	9.16414e-06	0.9	0.986692	Not Available	NA	yes
arsenic trioxide	0.4	0.0221565	0.9	0.986692	Not Available	Acute lymphoblastic leukaemia	yes
sulfasalazine	0.4	4.47124e-05	0.9	0.986692	Not Available	Rheumatoid arthritis	yes
ketoconazole	0.4	0.0053446	0.9	0.986692	Not Available	Fungal infection	no
sulindac	0.428571	0.000541687	0.892857	0.985318	Not Available	Rheumatoid arthritis	yes
glutathione	0.447368	5.4486e-21	0.888158	0.984338	Not Available	Human immunodeficiency virus infection	no
icosapent	0.454545	6.08912e-05	0.886364	0.983947	Not Available	Hypertriglyceridemia ;Thrombin deficiency ;Hyperglyceridemia	yes
antihemophilic factor, human recombinant	0.454545	0.000196542	0.886364	0.983947	Not Available	NA	no
lonoctocog alfa	0.454545	0.000100407	0.886364	0.983947	Not Available	NA	no
moroctocog alfa	0.454545	0.000369657	0.886364	0.983947	Not Available	Hemophilia	no
biperiden	0.5	0.0159314	0.875	0.981239	2	Parkinson disease	yes
lenalidomide	0.5	0.0232425	0.875	0.981239	2	Multiple myeloma	yes
gemfibrozil	0.5	0.00716774	0.875	0.981239	2	Hyperlipidaemia	no
gliquidone	0.5	0.0249368	0.875	0.981239	2	Diabetic complication	no
budesonide	0.5	0.0199689	0.875	0.981239	1	Asthma	yes
hydrocortisone	0.5	0.00502677	0.875	0.981239	1	Inflammation	yes
diazoxide	0.5	0.000937273	0.875	0.981239	1	Hypertension	no
fluticasone	0.5	0.00366815	0.875	0.981239	1	Allergic rhinitis	no
mexiletine	0.5	0.0303162	0.875	0.981239	1	Ventricular tachycardia	no
acetaminophen	0.5	0.0149277	0.875	0.981239	Not Available	Pain	yes
amcinonide	0.5	0.00892913	0.875	0.981239	Not Available	Inflammation	yes
amlexanox	0.5	0.0136426	0.875	0.981239	Not Available	Respiratory tract inflammation	yes
aprotinin	0.5	0.00940668	0.875	0.981239	Not Available	Bleeding disorder	yes
auranofin	0.5	0.0383142	0.875	0.981239	Not Available	Inflammatory arthritis	yes
carbamoylcholine	0.5	0.000252229	0.875	0.981239	Not Available	NA	yes
cetrorelix	0.5	0.0182463	0.875	0.981239	Not Available	Ovarian stimulation	yes
cevimeline	0.5	0.0460148	0.875	0.981239	Not Available	Sjogren syndrome	yes
clotrimazole	0.5	0.0481682	0.875	0.981239	Not Available	Fungal infection	yes
cromoglicic acid	0.5	0.0157128	0.875	0.981239	Not Available	NA	yes
doxacurium	0.5	0.0141697	0.875	0.981239	Not Available	Spasm	yes
doxapram	0.5	0.0292379	0.875	0.981239	Not Available	Respiratory disease	yes
doxorubicin	0.5	0.0139557	0.875	0.981239	Not Available	Solid tumour/cancer ;Tumour	yes
erlotinib	0.5	0.0113097	0.875	0.981239	Not Available	Non-small-cell lung cancer ;Pancreatic cancer ;Colon cancer	yes
glutathione disulfide	0.5	0.0434074	0.875	0.981239	Not Available	NA	yes
goserelin	0.5	0.0294911	0.875	0.981239	Not Available	Breast cancer	yes
heparin	0.5	3.49603e-05	0.875	0.981239	Not Available	NA	yes
mepenzolate	0.5	0.0320768	0.875	0.981239	Not Available	Gastrointestinal disease ;Peptic ulcer	yes
methylprednisolone	0.5	0.0168486	0.875	0.981239	Not Available	NA	yes
metocurine	0.5	0.0351635	0.875	0.981239	Not Available	NA	yes
phylloquinone	0.5	0.0394201	0.875	0.981239	Not Available	NA	yes
taurocholic acid	0.5	0.0415339	0.875	0.981239	Not Available	Type-2 diabetes	yes
ubidecarenone	0.5	0.0303162	0.875	0.981239	Not Available	NA	yes
ardeparin	0.5	0.0493002	0.875	0.981239	Not Available	Deep vein thrombosis	no
bethanechol	0.5	0.0101915	0.875	0.981239	Not Available	Urinary retention	no
buclizine	0.5	0.0383633	0.875	0.981239	Not Available	Nausea	no
conestat alfa	0.5	0.00590364	0.875	0.981239	Not Available	NA	no
drospirenone	0.5	0.0249133	0.875	0.981239	Not Available	Contraception	no
filgrastim	0.5	0.0422008	0.875	0.981239	Not Available	Neutropenia	no
fludrocortisone	0.5	0.0013856	0.875	0.981239	Not Available	Cerebral salt-wasting syndrome	no
fluticasone propionate	0.5	0.00490391	0.875	0.981239	Not Available	NA	no
folic acid	0.5	0.00799486	0.875	0.981239	Not Available	Vitamin deficiency	no
glymidine	0.5	0.0474601	0.875	0.981239	Not Available	NA	no
hexocyclium	0.5	0.00421287	0.875	0.981239	Not Available	NA	no
human c1-esterase inhibitor	0.5	0.00473089	0.875	0.981239	Not Available	NA	no
hyoscyamine	0.5	0.00717017	0.875	0.981239	Not Available	Gastrointestinal disease	no
ibuprofen	0.5	0.000159969	0.875	0.981239	Not Available	Pain	no
interferon gamma-1b	0.5	0.0471394	0.875	0.981239	Not Available	Chronic granulomatous disease	no
isoniazid	0.5	0.00169405	0.875	0.981239	Not Available	Tuberculosis	no
midostaurin	0.5	0.0122442	0.875	0.981239	Not Available	Acute myeloid leukaemia ;Chronic myelomonocytic leukaemia ;Colorectal cancer ;Systemic mastocytosis	no
mivacurium	0.5	0.00493675	0.875	0.981239	Not Available	Anaesthesia	no
nintedanib	0.5	1.67031e-05	0.875	0.981239	Not Available	Mesothelioma	no
pazopanib	0.5	0.000160323	0.875	0.981239	Not Available	NA	no
pilocarpine	0.5	0.00620789	0.875	0.981239	Not Available	Glaucoma/ocular hypertension	no
procyclidine	0.5	0.00754125	0.875	0.981239	Not Available	Parkinson disease	no
ribavirin	0.5	0.000651867	0.875	0.981239	Not Available	Hepatitis C virus infection	no
sodium carbonate	0.5	0.00583043	0.875	0.981239	Not Available	NA	no
sulodexide	0.5	0.0416994	0.875	0.981239	Not Available	Tinnitus	no
thrombin	0.5	1.83137e-05	0.875	0.981239	Not Available	NA	no
tropicamide	0.5	0.00767452	0.875	0.981239	Not Available	Mydriasis	no
ustekinumab	0.5	0.0441617	0.875	0.981239	Not Available	Inflammatory bowel disease ;Malaria ;Plaque psoriasis ;Psoriasis vulgaris	no
amiodarone	0.571429	0.00329784	0.857143	0.976055	1	Tachyarrhythmias	no
atropine	0.571429	0.00141293	0.857143	0.976055	Not Available	Organophosphate poisoning ;Poison intoxication	no
choline	0.571429	0.0059603	0.857143	0.976055	Not Available	NA	no
propiverine	0.571429	0.000928394	0.857143	0.976055	Not Available	Urinary incontinence	no
dexibuprofen	0.583333	0.00057109	0.854167	0.975064	Not Available	Ankylosing spondylitis	yes
tamoxifen	0.588235	0.0472931	0.852941	0.974645	3	Breast cancer	yes
bendroflumethiazide	0.6	0.00785524	0.85	0.97361	1	High blood pressure	no
gallamine triethiodide	0.6	0.00575317	0.85	0.97361	Not Available	Stabilize muscle contraction	yes
meclofenamic acid	0.6	0.0156202	0.85	0.97361	Not Available	Ankylosing spondylitis ;Joint pain	no
nisoldipine	0.6	0.00608407	0.85	0.97361	Not Available	Hypertension	no
hydroflumethiazide	0.625	0.01343	0.84375	0.971274	Not Available	Congestive heart failure	no
alprostadil	0.666667	0.0145346	0.833333	0.966926	Not Available	Erectile dysfunction ;Diabetic foot ulcer	yes
chenodeoxycholic acid	0.666667	0.0261287	0.833333	0.966926	Not Available	NA	yes
oleic acid	0.666667	0.0118038	0.833333	0.966926	Not Available	NA	yes
pancuronium	0.666667	0.0495501	0.833333	0.966926	Not Available	Anaesthesia	yes
benzthiazide	0.666667	0.0264116	0.833333	0.966926	Not Available	High blood pressure	no
fluticasone furoate	0.666667	0.0383142	0.833333	0.966926	Not Available	NA	no
lauric acid	0.666667	0.000674014	0.833333	0.966926	Not Available	NA	no
nicardipine	0.666667	3.18614e-05	0.833333	0.966926	Not Available	High blood pressure	no
cysteine	0.692308	0.000652011	0.826923	0.963942	Not Available	NA	no
scopolamine	0.75	0.00351638	0.8125	0.956251	2	Addictive disorder ;Nausea	no
disopyramide	0.75	0.0146321	0.8125	0.956251	1	Ventricular arrhythmias	no
diclofenamide	0.75	0.0476665	0.8125	0.956251	Not Available	NA	no
dorzolamide	0.75	0.0179585	0.8125	0.956251	Not Available	Open-angle glaucoma	no
methazolamide	0.75	0.0321861	0.8125	0.956251	Not Available	Glaucoma/ocular hypertension	no
methyclothiazide	0.75	0.0429044	0.8125	0.956251	Not Available	Edema ;Hypertension	no
felodipine	0.769231	0.0056938	0.807692	0.953356	Not Available	Hypertension	no
indomethacin	0.777778	0.0198865	0.805556	0.952011	Not Available	Rheumatoid arthritis	yes
aclidinium	0.8	0.0386501	0.8	0.948341	Not Available	Chronic obstructive pulmonary disease	no
bepridil	0.8	0.0232232	0.8	0.948341	Not Available	Chronic/stable angina	no
cryptenamine	0.8	0.0369057	0.8	0.948341	Not Available	NA	no
darifenacin	0.8	0.00843252	0.8	0.948341	Not Available	Overactive bladder	no
fesoterodine	0.8	0.0280129	0.8	0.948341	Not Available	NA	no
homatropine	0.8	0.0200396	0.8	0.948341	Not Available	NA	no
homatropine methylbromide	0.8	0.0280111	0.8	0.948341	Not Available	Peptic ulcer ;Uveitis	no
metixene	0.8	0.0452988	0.8	0.948341	Not Available	Parkinson disease	no
revefenacin	0.8	0.0169914	0.8	0.948341	Not Available	Chronic obstructive pulmonary disease	no
tiotropium	0.8	0.0182108	0.8	0.948341	Not Available	Chronic obstructive pulmonary disease	no
tolterodine	0.8	0.0232969	0.8	0.948341	Not Available	Overactive bladder	no
trihexyphenidyl	0.8	0.0120222	0.8	0.948341	Not Available	Dystonia ;Parkinson disease ;Obesity	no
umeclidinium	0.8	0.0190585	0.8	0.948341	Not Available	Chronic obstructive pulmonary disease	no
spironolactone	0.833333	1.05588e-05	0.791667	0.942336	2	Congestive heart failure	no
brompheniramine	0.833333	0.0412936	0.791667	0.942336	1	Allergic rhinitis	no
thonzylamine	0.833333	0.0414482	0.791667	0.942336	Not Available	NA	no
terfenadine	0.857143	0.0460148	0.785714	0.937651	1	NA	no
ibutilide	0.875	0.0296504	0.78125	0.933907	Not Available	Atrial fibrillation	no
valproic acid	0.944444	0.0232954	0.763889	0.91728	Not Available	NA	no
safinamide	0	0.0210561	1	0.850978	3	Idiopathic parkinson disease ;Parkinson disease	no
tranylcypromine	0	0.000610578	1	0.850978	3	Prostate cancer ;Major depressive disorder	no
diflunisal	0	0.00240769	1	0.850978	2	Pain	no
doxercalciferol	0	0.0466152	1	0.850978	2	Chronic kidney disease	no
glucosamine	0	9.80921e-05	1	0.850978	2	Osteoarthritis	no
pargyline	0	0.00974421	1	0.850978	2	Muscular dystrophy ;Skin imperfections ;Hypertension	no
tenoxicam	0	0.0013499	1	0.850978	2	Rheumatoid arthritis	no
tolcapone	0	0.00613311	1	0.850978	2	Parkinson disease	no
trifluridine	0	0.0199689	1	0.850978	2	Virus infection	no
varenicline	0	2.16062e-06	1	0.850978	2	Smoking dependence	no
adapalene	0	1.34384e-09	1	0.850978	1	Acne vulgaris	no
amantadine	0	1.15164e-06	1	0.850978	1	Influenza A virus infection	no
amodiaquine	0	0.0219711	1	0.850978	1	Malaria	no
benazepril	0	0.0252148	1	0.850978	1	Hypertension	no
betaxolol	0	0.00226387	1	0.850978	1	Hypertension	no
calcifediol	0	0.0304997	1	0.850978	1	Vitamin D deficiency	no
capecitabine	0	0.00141807	1	0.850978	1	Colorectal cancer ;Breast cancer	no
carteolol	0	0.00292734	1	0.850978	1	Glaucoma/ocular hypertension	no
chlorhexidine	0	0.0135984	1	0.850978	1	Bacterial infection	no
droperidol	0	0.000791418	1	0.850978	1	Nausea	no
exemestane	0	0.006501	1	0.850978	1	Hormonally-responsive breast cancer	no
fenoterol	0	0.00121149	1	0.850978	1	Asthma	no
formoterol	0	0.000120148	1	0.850978	1	Asthma	no
isocarboxazid	0	0.00167195	1	0.850978	1	Depression	no
mesoridazine	0	2.0523e-07	1	0.850978	1	Schizophrenia	no
methocarbamol	0	0.0154709	1	0.850978	1	Musculoskeletal disorder	no
metoprolol	0	0.00739265	1	0.850978	1	Hypertension	no
nadolol	0	0.00398121	1	0.850978	1	High blood pressure	no
naphazoline	0	0.00291544	1	0.850978	1	Itching ;Hyperaemia	no
nicergoline	0	0.0161319	1	0.850978	1	Senile dementia ;Brain ischaemia	no
noscapine	0	0.0171329	1	0.850978	1	NA	no
physostigmine	0	7.29702e-05	1	0.850978	1	NA	no
rescinnamine	0	0.0180458	1	0.850978	1	Hypertension	no
rilmenidine	0	0.0115544	1	0.850978	1	Hypertension	no
rofecoxib	0	0.000249074	1	0.850978	1	Osteoarthritis	no
sitagliptin	0	0.000370198	1	0.850978	1	Type-2 diabetes	no
thiothixene	0	4.45299e-05	1	0.850978	1	Schizophrenia	no
tolazamide	0	0.00289727	1	0.850978	1	Diabetic complication	no
valsartan	0	0.000778463	1	0.850978	1	Hypertension	no
antihemophilic factor (recombinant), pegylated	0	0.00330464	1	0.850978	Not Available	NA	yes
chorionic gonadotropin (human)	0	0.00391614	1	0.850978	Not Available	NA	yes
acebutolol	0	0.00150798	1	0.850978	Not Available	Hypertension	no
acenocoumarol	0	0.00892913	1	0.850978	Not Available	Thrombosis	no
acetophenazine	0	0.000437963	1	0.850978	Not Available	Bipolar disorder	no
adalimumab	0	0.0343388	1	0.850978	Not Available	Rheumatoid arthritis	no
alclofenac	0	0.0113097	1	0.850978	Not Available	Rheumatoid arthritis	no
alfacalcidol	0	0.00374932	1	0.850978	Not Available	NA	no
aliskiren	0	0.0274714	1	0.850978	Not Available	Hypertension	no
alogliptin	0	0.000143541	1	0.850978	Not Available	Type-2 diabetes	no
alpelisib	0	0.0139557	1	0.850978	Not Available	NA	no
ambenonium	0	0.0030591	1	0.850978	Not Available	Myasthenia gravis	no
ambrisentan	0	0.000361586	1	0.850978	Not Available	Pulmonary arterial hypertension	no
aminocaproic acid	0	0.000149427	1	0.850978	Not Available	Postoperative hemorrhage ;Bleeding disorder	no
aminosalicylic acid	0	0.0010287	1	0.850978	Not Available	Pulmonary and extrapulmonary tuberculosis ;Inflammatory bowel disease	no
amisulpride	0	1.99449e-07	1	0.850978	Not Available	Schizophrenia	no
anastrozole	0	0.00771303	1	0.850978	Not Available	Breast cancer	no
angiotensin ii	0	0.00141807	1	0.850978	Not Available	Increase blood pressure	no
antithrombin alfa	0	4.96149e-05	1	0.850978	Not Available	Thrombin deficiency	no
apraclonidine	0	2.03742e-05	1	0.850978	Not Available	Intra ocular pressure reduction	no
arbutamine	0	0.000435574	1	0.850978	Not Available	Coronary artery disease	no
argatroban	0	0.0168486	1	0.850978	Not Available	Thrombosis	no
armodafinil	0	0.00811658	1	0.850978	Not Available	Pediatric cancer	no
atenolol	0	0.00285864	1	0.850978	Not Available	Hypertension	no
azilsartan medoxomil	0	0.00650238	1	0.850978	Not Available	NA	no
bacitracin	0	0.000423244	1	0.850978	Not Available	Skin infection	no
bexarotene	0	5.12127e-05	1	0.850978	Not Available	Cutaneous T-cell lymphoma	no
bisoprolol	0	0.00137824	1	0.850978	Not Available	Hypertension	no
bivalirudin	0	0.0113097	1	0.850978	Not Available	Thrombocytopenia	no
bosentan	0	0.000914993	1	0.850978	Not Available	Pulmonary arterial hypertension	no
brolucizumab	0	0.0013856	1	0.850978	Not Available	NA	no
calcipotriol	0	0.0199689	1	0.850978	Not Available	Psoriasis vulgaris	no
canakinumab	0	0.0132284	1	0.850978	Not Available	Urticaria ;Vasculitis ;Cryopyrin-associated periodic syndromes ;Rheumatoid arthritis	no
candesartan cilexetil	0	0.00444565	1	0.850978	Not Available	NA	no
cerivastatin	0	0.0381018	1	0.850978	Not Available	Hyperlipidaemia ;Multiple myeloma	no
chlormezanone	0	0.0124286	1	0.850978	Not Available	Anxiety disorder	no
cholecalciferol	0	0.0139557	1	0.850978	Not Available	Vitamin D deficiency	no
cilazapril	0	0.0283229	1	0.850978	Not Available	Congestive heart failure	no
clenbuterol	0	1.12227e-05	1	0.850978	Not Available	Chronic breathing disorder	no
corticorelin ovine triflutate	0	0.0151664	1	0.850978	Not Available	Diagnostic imaging	no
crizanlizumab	0	0.00601678	1	0.850978	Not Available	NA	no
dabigatran etexilate	0	0.0199689	1	0.850978	Not Available	Venous thromboembolism	no
demecarium	0	0.000352503	1	0.850978	Not Available	NA	no
dexfenfluramine	0	0.000382675	1	0.850978	Not Available	NA	no
dexmedetomidine	0	0.00148246	1	0.850978	Not Available	Irritability	no
dihydro-alpha-ergocryptine	0	1.43982e-05	1	0.850978	Not Available	NA	no
dihydrotachysterol	0	0.0268133	1	0.850978	Not Available	Hypocalcemia	no
dipivefrin	0	8.13079e-06	1	0.850978	Not Available	Chronic open-angle glaucoma	no
dipyrithione	0	0.0010999	1	0.850978	Not Available	NA	no
disulfiram	0	0.00103082	1	0.850978	Not Available	Alcohol dependence	no
doconexent	0	2.8214e-10	1	0.850978	Not Available	NA	no
domperidone	0	0.00028507	1	0.850978	Not Available	Gastrointestinal disease	no
dupilumab	0	0.0111956	1	0.850978	Not Available	Atopic dermatitis ;Asthma	no
echothiophate	0	0.00576863	1	0.850978	Not Available	NA	no
edrophonium	0	6.93943e-05	1	0.850978	Not Available	Myasthenia gravis	no
emapalumab	0	0.02589	1	0.850978	Not Available	Primary haemophagocytic lymphohistiocytosis	no
enalapril	0	0.0274714	1	0.850978	Not Available	Hypertension	no
entacapone	0	0.00141807	1	0.850978	Not Available	Parkinson disease	no
epicriptine	0	4.08905e-06	1	0.850978	Not Available	NA	no
eprosartan	0	0.0268133	1	0.850978	Not Available	Hypertension	no
ergometrine	0	0.00602079	1	0.850978	Not Available	NA	no
esmolol	0	0.00141807	1	0.850978	Not Available	Acute supraventricular tachycardia	no
etoricoxib	0	0.00352536	1	0.850978	Not Available	Rheumatoid arthritis	no
floxuridine	0	0.00141807	1	0.850978	Not Available	Colorectal cancer ;Solid tumour/cancer	no
fluorouracil	0	0.00502677	1	0.850978	Not Available	Solid tumour/cancer ;Tumour	no
flupentixol	0	4.29298e-08	1	0.850978	Not Available	NA	no
fosinopril	0	0.0216932	1	0.850978	Not Available	Hypertension	no
ginseng	0	0.000302586	1	0.850978	Not Available	NA	no
glatiramer	0	0.0111956	1	0.850978	Not Available	NA	no
gliclazide	0	0.000354692	1	0.850978	Not Available	Diabetic complication	no
guanabenz	0	0.00194825	1	0.850978	Not Available	High blood pressure	no
guanfacine	0	0.00259572	1	0.850978	Not Available	NA	no
hexafluronium	0	0.000915877	1	0.850978	Not Available	NA	no
huperzine a	0	0.0189902	1	0.850978	Not Available	Alzheimer disease	no
infliximab	0	0.0424109	1	0.850978	Not Available	Asthma ;Plaque psoriasis ;Rheumatoid arthritis	no
isoetharine	0	0.0064289	1	0.850978	Not Available	Asthma	no
isoflurophate	0	1.59372e-05	1	0.850978	Not Available	Glaucoma/ocular hypertension	no
ixekizumab	0	0.0242738	1	0.850978	Not Available	Plaque psoriasis ;Psoriatic arthritis	no
ketorolac	0	0.00491697	1	0.850978	Not Available	Postoperative inflammation	no
keyhole limpet hemocyanin	0	0.016427	1	0.850978	Not Available	NA	no
lepirudin	0	0.0232969	1	0.850978	Not Available	Thrombocytopenia	no
letrozole	0	0.0128191	1	0.850978	Not Available	Hormonally-responsive breast cancer	no
levobetaxolol	0	3.8654e-05	1	0.850978	Not Available	Chronic open-angle glaucoma	no
levobunolol	0	0.00269781	1	0.850978	Not Available	Open-angle glaucoma	no
levodopa	0	9.63416e-08	1	0.850978	Not Available	Parkinson disease	no
linagliptin	0	0.00475263	1	0.850978	Not Available	Type-2 diabetes	no
lisinopril	0	0.00116541	1	0.850978	Not Available	Hypertension	no
lorcaserin	0	0.00498553	1	0.850978	Not Available	Obesity ;Drug abuse	no
lornoxicam	0	0.0021057	1	0.850978	Not Available	Migraine	no
losartan	0	0.000370198	1	0.850978	Not Available	Hypertension	no
loxoprofen	0	0.0027276	1	0.850978	Not Available	NA	no
lumateperone	0	1.21754e-08	1	0.850978	Not Available	NA	no
lyme disease vaccine (recombinant ospa)	0	0.0113097	1	0.850978	Not Available	NA	no
macitentan	0	0.000470587	1	0.850978	Not Available	Cardiovascular disease	no
malathion	0	0.00617688	1	0.850978	Not Available	Pediculus capitis infestation	no
maraviroc	0	0.0113097	1	0.850978	Not Available	Chronic obstructive pulmonary disease ;Human immunodeficiency virus infection	no
metaraminol	0	0.012507	1	0.850978	Not Available	Hypotension	no
metipranolol	0	0.0015149	1	0.850978	Not Available	Open-angle glaucoma	no
metreleptin	0	0.000778463	1	0.850978	Not Available	Diabetic complication	no
miltefosine	0	0.00129612	1	0.850978	Not Available	Leishmaniasis ;Visceral leishmaniasis	no
mirabegron	0	0.0128191	1	0.850978	Not Available	Overactive bladder	no
moclobemide	0	0.000704907	1	0.850978	Not Available	Depression ;Skin imperfections	no
nebivolol	0	0.000187678	1	0.850978	Not Available	Hypertension	no
neostigmine	0	0.0232623	1	0.850978	Not Available	Myasthenia gravis	no
nialamide	0	1.52543e-05	1	0.850978	Not Available	NA	no
nicorandil	0	0.0121717	1	0.850978	Not Available	Angina pectoris	no
ocriplasmin	0	0.00123024	1	0.850978	Not Available	Symptomatic vitreomacular adhesion	no
olmesartan	0	0.000143541	1	0.850978	Not Available	NA	no
omega-3 fatty acids	0	0.00013971	1	0.850978	Not Available	NA	no
omega-3-acid ethyl esters	0	0.0139557	1	0.850978	Not Available	NA	no
opicapone	0	0.0138285	1	0.850978	Not Available	Parkinson disease	no
oxprenolol	0	0.000563258	1	0.850978	Not Available	Hypertension	no
papain	0	4.1035e-05	1	0.850978	Not Available	NA	no
paricalcitol	0	0.00892913	1	0.850978	Not Available	Hyperparathyroidism	no
pegvisomant	0	0.00232599	1	0.850978	Not Available	Acromegaly	no
phenindione	0	0.00683051	1	0.850978	Not Available	Coagulation defect ;Pulmonary embolism	no
phenprocoumon	0	0.000778463	1	0.850978	Not Available	Thrombosis	no
pimavanserin	0	1.58717e-06	1	0.850978	Not Available	Parkinson disease	no
pipradrol	0	0.00309822	1	0.850978	Not Available	NA	no
pirbuterol	0	0.00137824	1	0.850978	Not Available	Asthma	no
practolol	0	0.00854758	1	0.850978	Not Available	Cardiac arrhythmias	no
pralidoxime	0	0.000137463	1	0.850978	Not Available	NA	no
procarbazine	0	0.000963847	1	0.850978	Not Available	Hodgkin lymphoma	no
proflavine	0	0.0424109	1	0.850978	Not Available	Sepsis	no
pyridostigmine	0	4.58056e-05	1	0.850978	Not Available	Myasthenia gravis	no
quinagolide	0	0.000133694	1	0.850978	Not Available	Hyperprolactinaemia	no
quinapril	0	0.0241003	1	0.850978	Not Available	Hypertension	no
ranibizumab	0	0.0138285	1	0.850978	Not Available	Hereditary hemorrhagic telangiectasia	no
rapacuronium	0	0.0190695	1	0.850978	Not Available	NA	no
rasagiline	0	0.011765	1	0.850978	Not Available	Parkinson disease ;Skin imperfections ;Skin cancer	no
remoxipride	0	4.99262e-09	1	0.850978	Not Available	NA	no
rilonacept	0	0.000298084	1	0.850978	Not Available	Arthritis ;Acute gout flare	no
rivastigmine	0	1.20398e-05	1	0.850978	Not Available	Alzheimer disease	no
roxithromycin	0	0.00330464	1	0.850978	Not Available	NA	no
sacubitril	0	0.00892913	1	0.850978	Not Available	NA	no
salmeterol	0	0.000139083	1	0.850978	Not Available	Chronic obstructive pulmonary disease	no
saxagliptin	0	3.8654e-05	1	0.850978	Not Available	Type-2 diabetes	no
secukinumab	0	0.0201028	1	0.850978	Not Available	Alopecia ;Atopic dermatitis ;Plaque psoriasis ;Psoriatic arthritis ;Dry eye disease ;Multiple sclerosis ;Rheumatoid arthritis ;Type-1 diabetes	no
selegiline	0	0.00255088	1	0.850978	Not Available	Major depressive disorder ;Skin imperfections	no
siltuximab	0	0.0263788	1	0.850978	Not Available	Anemia	no
sitaxentan	0	0.00117764	1	0.850978	Not Available	NA	no
spirapril	0	0.0200182	1	0.850978	Not Available	Hypertension	no
sulfamethoxazole	0	0.0304997	1	0.850978	Not Available	Infection of P. falciparum ;Bacterial infection	no
tafamidis	0	7.2204e-06	1	0.850978	Not Available	NA	no
tegafur	0	0.00683051	1	0.850978	Not Available	Solid tumour/cancer	no
telmisartan	0	0.000249074	1	0.850978	Not Available	Hypertension	no
telotristat ethyl	0	0.000276032	1	0.850978	Not Available	Carcinoid syndrome diarrhea ;Carcinoid syndrome	no
terbutaline	0	0.000408748	1	0.850978	Not Available	Asthma	no
testolactone	0	0.0272931	1	0.850978	Not Available	Breast cancer	no
tetryzoline	0	0.0170359	1	0.850978	Not Available	NA	no
thiethylperazine	0	1.96851e-06	1	0.850978	Not Available	Nausea	no
thrombomodulin alfa	0	0.00117258	1	0.850978	Not Available	NA	no
timolol	0	0.00205742	1	0.850978	Not Available	High blood pressure	no
tocofersolan	0	0.00650238	1	0.850978	Not Available	Vitamin E deficiency	no
trandolapril	0	0.0265344	1	0.850978	Not Available	Hypertension	no
tuberculin purified protein derivative	0	0.0168486	1	0.850978	Not Available	NA	no
tyloxapol	0	0.0167089	1	0.850978	Not Available	Cystic fibrosis	no
tyrothricin	0	0.00819754	1	0.850978	Not Available	NA	no
velaglucerase alfa	0	0.00228106	1	0.850978	Not Available	Metabolic disorder	no
vildagliptin	0	7.66905e-09	1	0.850978	Not Available	Type-2 diabetes	no
vitamin d	0	0.00245592	1	0.850978	Not Available	NA	no
xamoterol	0	0.00330464	1	0.850978	Not Available	NA	no
ximelagatran	0	0.0268133	1	0.850978	Not Available	NA	no
zileuton	0	0.0193921	1	0.850978	Not Available	Asthma	no
zimelidine	0	0.000348518	1	0.850978	Not Available	NA	no
zofenopril	0	0.0412854	1	0.850978	Not Available	NA	no
minaprine	0.111111	1.18759e-09	0.972222	0.812222	Not Available	Depression	no
anti-inhibitor coagulant complex	0.125	9.9258e-11	0.96875	0.806869	Not Available	Bleeding disorder	no
zotepine	0.125	6.538e-09	0.96875	0.806869	Not Available	Anxiety disorder	no
acitretin	0.142857	1.69827e-07	0.964286	0.799817	2	Psoriasis vulgaris	no
mesalazine	0.142857	3.48887e-06	0.964286	0.799817	Not Available	Ulcerative colitis	no
rotigotine	0.142857	1.97956e-07	0.964286	0.799817	Not Available	NA	no
zuclopenthixol	0.142857	2.89012e-08	0.964286	0.799817	Not Available	Schizophrenia	no
fluphenazine	0.166667	9.07391e-06	0.958333	0.790116	1	Psychotic disorder	no
celiprolol	0.166667	2.20904e-06	0.958333	0.790116	Not Available	NA	no
glycyrrhizic acid	0.166667	5.66521e-06	0.958333	0.790116	Not Available	NA	no
phentermine	0.166667	1.26809e-06	0.958333	0.790116	Not Available	Obesity	no
phenylpropanolamine	0.166667	6.79255e-05	0.958333	0.790116	Not Available	NA	no
pramipexole	0.2	4.00328e-05	0.95	0.775963	1	Parkinson disease	no
binimetinib	0.2	6.42564e-05	0.95	0.775963	Not Available	NA	no
estrone	0.2	0.0210413	0.95	0.775963	Not Available	Menopausal and postmenopausal disorder	no
triflupromazine	0.2	8.81661e-06	0.95	0.775963	Not Available	Psychotic disorder	no
vandetanib	0.2	3.91634e-06	0.95	0.775963	Not Available	Solid tumour/cancer	no
diacerein	0.222222	1.36049e-07	0.944444	0.766157	Not Available	NA	no
alteplase	0.25	0.000955059	0.9375	0.753486	Not Available	Pulmonary embolism	no
anistreplase	0.25	0.000202811	0.9375	0.753486	Not Available	Acute coronary syndrome	no
benzphetamine	0.25	0.00144875	0.9375	0.753486	Not Available	Obesity	no
chondroitin sulfate	0.25	0.000158923	0.9375	0.753486	Not Available	NA	no
dalteparin	0.25	0.000671728	0.9375	0.753486	Not Available	NA	no
decamethonium	0.25	0.000116191	0.9375	0.753486	Not Available	Muscle spasm	no
epinephrine	0.25	3.6274e-07	0.9375	0.753486	Not Available	Allergy	no
fenfluramine	0.25	0.000134083	0.9375	0.753486	Not Available	NA	no
isoprenaline	0.25	0.000191872	0.9375	0.753486	Not Available	NA	no
levamlodipine	0.25	0.00398483	0.9375	0.753486	Not Available	Hypertension	no
mecamylamine	0.25	0.000162635	0.9375	0.753486	Not Available	Essential hypertension	no
molindone	0.25	0.0015665	0.9375	0.753486	Not Available	Schizophrenia	no
periciazine	0.25	0.00133018	0.9375	0.753486	Not Available	NA	no
pipotiazine	0.25	0.000468041	0.9375	0.753486	Not Available	Schizophrenia	no
prothrombin	0.25	0.00061008	0.9375	0.753486	Not Available	NA	no
reteplase	0.25	0.000100439	0.9375	0.753486	Not Available	Heart attack	no
iloperidone	0.272727	1.05026e-08	0.931818	0.742781	1	Schizophrenia	no
foreskin keratinocyte (neonatal)	0.272727	5.95258e-10	0.931818	0.742781	Not Available	NA	no
trazodone	0.285714	0.000198501	0.928571	0.736529	1	Depression	no
bethanidine	0.285714	0.000101054	0.928571	0.736529	Not Available	Heart arrhythmia	no
estradiol	0.285714	0.00142813	0.928571	0.736529	Not Available	Breast cancer	no
estradiol acetate	0.285714	0.00223772	0.928571	0.736529	Not Available	Hormone replacement therapy	no
estradiol benzoate	0.285714	0.00674113	0.928571	0.736529	Not Available	NA	no
estradiol cypionate	0.285714	0.0105353	0.928571	0.736529	Not Available	Hormone replacement therapy	no
estradiol dienanthate	0.285714	0.00673446	0.928571	0.736529	Not Available	NA	no
estradiol valerate	0.285714	0.000644678	0.928571	0.736529	Not Available	Hormone replacement therapy	no
minocycline	0.285714	5.44729e-07	0.928571	0.736529	Not Available	Bacterial infection	no
nomifensine	0.285714	4.96036e-06	0.928571	0.736529	Not Available	NA	no
foreskin fibroblast (neonatal)	0.3	5.39327e-07	0.925	0.729541	Not Available	NA	no
clomipramine	0.333333	3.31499e-05	0.916667	0.712787	1	Depression	no
dobutamine	0.333333	0.0043185	0.916667	0.712787	1	Heart failure	no
lurasidone	0.333333	6.89053e-05	0.916667	0.712787	1	NA	no
brimonidine	0.333333	0.00226631	0.916667	0.712787	Not Available	Ocular hypertension ;Glaucoma/ocular hypertension	no
butriptyline	0.333333	0.00517274	0.916667	0.712787	Not Available	NA	no
cefazolin	0.333333	0.00173103	0.916667	0.712787	Not Available	Bacterial infection	no
coagulation factor vii human	0.333333	0.00266568	0.916667	0.712787	Not Available	NA	no
cyclobenzaprine	0.333333	3.63335e-07	0.916667	0.712787	Not Available	Depression	no
desvenlafaxine	0.333333	0.00130605	0.916667	0.712787	Not Available	Major depressive disorder ;Menopause symptom	no
dexmethylphenidate	0.333333	0.00428691	0.916667	0.712787	Not Available	NA	no
dicoumarol	0.333333	0.000904832	0.916667	0.712787	Not Available	NA	no
dl-methylephedrine	0.333333	5.1483e-05	0.916667	0.712787	Not Available	NA	no
donepezil	0.333333	7.37892e-09	0.916667	0.712787	Not Available	Alzheimer disease	no
duloxetine	0.333333	0.0073834	0.916667	0.712787	Not Available	Depression	no
felbamate	0.333333	0.00784623	0.916667	0.712787	Not Available	Epilepsy	no
flibanserin	0.333333	0.00286901	0.916667	0.712787	Not Available	Female sexual arousal dysfunction ;Mood disorder	no
hydrocodone	0.333333	0.00582841	0.916667	0.712787	Not Available	Pain	no
ibalizumab	0.333333	0.00289727	0.916667	0.712787	Not Available	Human immunodeficiency virus-1 infection	no
isosorbide	0.333333	0.0141114	0.916667	0.712787	Not Available	NA	no
larotrectinib	0.333333	0.000658742	0.916667	0.712787	Not Available	Solid tumour/cancer	no
levonordefrin	0.333333	0.000648821	0.916667	0.712787	Not Available	NA	no
mephentermine	0.333333	2.87338e-06	0.916667	0.712787	Not Available	High blood pressure	no
metamfetamine	0.333333	2.15337e-06	0.916667	0.712787	Not Available	NA	no
nonacog beta pegol	0.333333	0.0020376	0.916667	0.712787	Not Available	NA	no
perphenazine	0.333333	0.0269144	0.916667	0.712787	Not Available	Schizophrenia	no
pomalidomide	0.333333	0.0136721	0.916667	0.712787	Not Available	Systemic sclerosis	no
protein s human	0.333333	0.00515225	0.916667	0.712787	Not Available	NA	no
racepinephrine	0.333333	2.24502e-06	0.916667	0.712787	Not Available	NA	no
ropinirole	0.333333	6.33151e-06	0.916667	0.712787	Not Available	Parkinson disease	no
sibutramine	0.333333	0.00757399	0.916667	0.712787	Not Available	Obesity	no
sotalol	0.333333	0.00844841	0.916667	0.712787	Not Available	Sinus rhythm disorder	no
thioridazine	0.333333	6.6905e-05	0.916667	0.712787	Not Available	Schizophrenia	no
turoctocog alfa	0.333333	0.00258201	0.916667	0.712787	Not Available	Haemophilia A	no
turoctocog alfa pegol	0.333333	0.0209582	0.916667	0.712787	Not Available	NA	no
venlafaxine	0.333333	0.00397108	0.916667	0.712787	Not Available	Depression	no
asenapine	0.368421	2.68197e-09	0.907895	0.6945	Not Available	Schizophrenia	no
imatinib	0.375	0.0034947	0.90625	0.690999	1	Chronic myelogenous leukaemia ;Lung cancer ;Systemic mastocytosis ;Intestinal cancer	no
fenoldopam	0.375	5.82825e-05	0.90625	0.690999	Not Available	Hypertension	no
sertindole	0.375	4.34551e-06	0.90625	0.690999	Not Available	NA	no
haloperidol	0.388889	3.55267e-08	0.902778	0.683536	Not Available	Schizophrenia	no
cabergoline	0.4	2.89589e-09	0.9	0.677497	2	Hyperprolactinaemia	no
danazol	0.4	0.0327686	0.9	0.677497	2	Breast cancer ;Menorrhagia	no
dopamine	0.4	2.73829e-06	0.9	0.677497	2	Hypotension ;Parkinson disease	no
curcumin	0.4	0.00602895	0.9	0.677497	1	Solid tumour/cancer	no
escitalopram	0.4	6.41327e-09	0.9	0.677497	1	Major depressive disorder	no
labetalol	0.4	0.00331962	0.9	0.677497	1	Hypertension	no
lisuride	0.4	1.18351e-07	0.9	0.677497	1	Fibrosis ;Parkinson disease	no
ponatinib	0.4	4.6534e-10	0.9	0.677497	1	Acute lymphoblastic leukaemia	no
risperidone	0.4	2.66115e-06	0.9	0.677497	1	Schizophrenia	no
apomorphine	0.4	8.60126e-07	0.9	0.677497	Not Available	Parkinson disease	no
atorvastatin	0.4	5.62011e-05	0.9	0.677497	Not Available	Cardiovascular disease	no
benzatropine	0.4	0.00124761	0.9	0.677497	Not Available	NA	no
captopril	0.4	0.00413249	0.9	0.677497	Not Available	Hypertension	no
droxidopa	0.4	2.61989e-06	0.9	0.677497	Not Available	Neurogenic orthostatic hypotension	no
insulin pork	0.4	2.86453e-07	0.9	0.677497	Not Available	NA	no
lenvatinib	0.4	1.63524e-05	0.9	0.677497	Not Available	Melanoma ;Ovarian cancer ;Hepatocellular carcinoma ;Solid tumour/cancer	no
lorpiprazole	0.4	4.46698e-06	0.9	0.677497	Not Available	NA	no
nefazodone	0.4	9.70473e-07	0.9	0.677497	Not Available	Major depressive disorder	no
paliperidone	0.4	7.03118e-07	0.9	0.677497	Not Available	Schizophrenia	no
pindolol	0.4	0.0020078	0.9	0.677497	Not Available	Hypertension	no
propranolol	0.4	0.00183712	0.9	0.677497	Not Available	Migraine	no
sertraline	0.4	0.00157936	0.9	0.677497	Not Available	Depression	no
amphetamine	0.411765	3.51021e-08	0.897059	0.671037	Not Available	Attention deficit hyperactivity disorder	no
methotrimeprazine	0.421053	2.7388e-11	0.894737	0.665892	Not Available	NA	no
buspirone	0.428571	0.000135969	0.892857	0.661697	1	Anxiety disorder	no
thalidomide	0.428571	0.00456464	0.892857	0.661697	1	Multiple myeloma	no
coagulation factor ix (recombinant)	0.428571	3.97083e-05	0.892857	0.661697	Not Available	NA	no
coagulation factor ix human	0.428571	0.000818802	0.892857	0.661697	Not Available	NA	no
coccidioides immitis spherule	0.428571	0.000153214	0.892857	0.661697	Not Available	NA	no
indigotindisulfonic acid	0.428571	5.11831e-05	0.892857	0.661697	Not Available	NA	no
methadone	0.428571	1.24698e-07	0.892857	0.661697	Not Available	Dry cough	no
carvedilol	0.444444	1.68488e-06	0.888889	0.652757	1	Congestive heart failure	no
bromocriptine	0.444444	3.12433e-07	0.888889	0.652757	Not Available	Parkinson disease	no
norepinephrine	0.454545	4.86853e-05	0.886364	0.647012	Not Available	Sepsis	no
nortriptyline	0.458333	2.18875e-08	0.885417	0.644846	1	Depression	no
trimipramine	0.458333	7.78273e-09	0.885417	0.644846	1	Major depressive disorder	no
pergolide	0.470588	3.11785e-07	0.882353	0.637799	Not Available	Parkinson disease	no
desipramine	0.47619	7.91875e-07	0.880952	0.634557	Not Available	Attention deficit hyperactivity disorder ;Depression	no
resveratrol	0.478261	0.000202542	0.880435	0.633356	2	NA	no
mianserin	0.478261	6.84278e-09	0.880435	0.633356	Not Available	Depression	no
bosutinib	0.5	0.000298104	0.875	0.620646	2	Breast cancer	no
mirtazapine	0.5	5.02262e-05	0.875	0.620646	2	Depression	no
nicotinamide	0.5	0.0345803	0.875	0.620646	2	Inflammatory skin condition	no
pravastatin	0.5	0.0199689	0.875	0.620646	2	Hypercholesterolaemia	no
tubocurarine	0.5	0.00194825	0.875	0.620646	2	Anaesthesia ;Smoking dependence	no
bupropion	0.5	0.0099478	0.875	0.620646	1	Smoking dependence	no
citalopram	0.5	0.0328326	0.875	0.620646	1	Depression	no
docetaxel	0.5	0.0148302	0.875	0.620646	1	Solid tumour/cancer	no
ephedrine	0.5	0.0189115	0.875	0.620646	1	Asthma	no
fluvoxamine	0.5	0.0199689	0.875	0.620646	1	Depression	no
irbesartan	0.5	0.00495439	0.875	0.620646	1	Hypertension	no
oxymetazoline	0.5	0.00151284	0.875	0.620646	1	Eye inflammation ;Nasal congestion	no
perindopril	0.5	0.0414127	0.875	0.620646	1	Hypertension	no
phentolamine	0.5	0.030472	0.875	0.620646	1	Dermal necrosis	no
trifluoperazine	0.5	0.00506004	0.875	0.620646	1	Schizophrenia	no
acetylsalicylic acid	0.5	6.30446e-08	0.875	0.620646	Not Available	NA	no
aminoglutethimide	0.5	0.0359633	0.875	0.620646	Not Available	Cushing disease	no
antihemophilic factor human	0.5	0.0294173	0.875	0.620646	Not Available	NA	no
avatrombopag	0.5	0.040851	0.875	0.620646	Not Available	NA	no
bufexamac	0.5	0.0391704	0.875	0.620646	Not Available	Dermatitis	no
buprenorphine	0.5	0.0063015	0.875	0.620646	Not Available	Pain	no
cariprazine	0.5	0.00380037	0.875	0.620646	Not Available	Bipolar disorder	no
chlorpheniramine	0.5	0.00501309	0.875	0.620646	Not Available	Allergic rhinitis	no
chlorpromazine	0.5	2.05593e-08	0.875	0.620646	Not Available	Schizophrenia	no
chlorprothixene	0.5	1.82479e-05	0.875	0.620646	Not Available	Psychotic disorder	no
chlorthalidone	0.5	0.0349436	0.875	0.620646	Not Available	Hypertension ;Edema	no
cisplatin	0.5	0.0257026	0.875	0.620646	Not Available	Solid tumour/cancer	no
clonidine	0.5	0.00130752	0.875	0.620646	Not Available	Hypertension	no
coagulation factor viia recombinant human	0.5	0.00235702	0.875	0.620646	Not Available	NA	no
dimethyl fumarate	0.5	0.00352536	0.875	0.620646	Not Available	NA	no
diphenylpyraline	0.5	0.0399843	0.875	0.620646	Not Available	Allergic rhinitis	no
enalaprilat	0.5	0.0483663	0.875	0.620646	Not Available	Hypertension	no
epinastine	0.5	0.000616415	0.875	0.620646	Not Available	Allergic conjunctivitis	no
esketamine	0.5	0.000308872	0.875	0.620646	Not Available	Depression	no
ethinamate	0.5	0.0273151	0.875	0.620646	Not Available	Insomnia	no
fentanyl	0.5	0.00500821	0.875	0.620646	Not Available	Analgesia	no
fluvastatin	0.5	0.00842946	0.875	0.620646	Not Available	Hypercholesterolaemia	no
gallium nitrate	0.5	0.0187922	0.875	0.620646	Not Available	Hypercalcaemia	no
gentamicin	0.5	0.0364913	0.875	0.620646	Not Available	Bacterial infection	no
ifenprodil	0.5	0.0138285	0.875	0.620646	Not Available	NA	no
insulin human	0.5	0.00370643	0.875	0.620646	Not Available	NA	no
isometheptene	0.5	0.0466382	0.875	0.620646	Not Available	NA	no
levothyroxine	0.5	0.00906151	0.875	0.620646	Not Available	Hypothyroidism	no
lofexidine	0.5	0.001994	0.875	0.620646	Not Available	Heroin and opiate withdrawal ;Opioid dependence	no
mazindol	0.5	0.00326811	0.875	0.620646	Not Available	Obesity	no
methylene blue	0.5	0.0392967	0.875	0.620646	Not Available	Acquired methemoglobinemia	no
methylergometrine	0.5	0.0379724	0.875	0.620646	Not Available	NA	no
metoclopramide	0.5	0.00553719	0.875	0.620646	Not Available	Nausea	no
mifamurtide	0.5	0.00502677	0.875	0.620646	Not Available	Solid tumour/cancer	no
modafinil	0.5	0.0384081	0.875	0.620646	Not Available	Narcolepsy	no
moxisylyte	0.5	0.00331605	0.875	0.620646	Not Available	Erectile dysfunction	no
moxonidine	0.5	0.0481811	0.875	0.620646	Not Available	Alcohol dependence	no
nicotine	0.5	4.15808e-06	0.875	0.620646	Not Available	Nicotine dependence	no
olsalazine	0.5	0.0145561	0.875	0.620646	Not Available	Ulcerative colitis	no
paclitaxel	0.5	0.0272954	0.875	0.620646	Not Available	NA	no
penbutolol	0.5	0.0170901	0.875	0.620646	Not Available	Hypertension	no
pentolinium	0.5	0.0375472	0.875	0.620646	Not Available	Hypotension	no
phenoxybenzamine	0.5	0.00234954	0.875	0.620646	Not Available	Malignant essential hypertension	no
pimozide	0.5	0.0424109	0.875	0.620646	Not Available	Schizophrenia	no
pralatrexate	0.5	0.0467854	0.875	0.620646	Not Available	Breast cancer ;Peripheral T-cell lymphoma	no
prazosin	0.5	0.00153846	0.875	0.620646	Not Available	Benign prostatic hyperplasia ;Congestive heart failure ;Hypertension	no
prochlorperazine	0.5	0.00180901	0.875	0.620646	Not Available	Nausea	no
progesterone	0.5	0.0325431	0.875	0.620646	Not Available	Contraception ;Premature labour	no
promazine	0.5	7.69454e-06	0.875	0.620646	Not Available	Psychomotor agitation	no
propafenone	0.5	0.043174	0.875	0.620646	Not Available	Tachyarrhythmias	no
propiomazine	0.5	3.42778e-05	0.875	0.620646	Not Available	Insomnia	no
ramipril	0.5	0.0170825	0.875	0.620646	Not Available	Congestive heart failure	no
sapropterin	0.5	0.00948282	0.875	0.620646	Not Available	NA	no
sodium sulfate	0.5	0.0291514	0.875	0.620646	Not Available	NA	no
sulpiride	0.5	0.00517021	0.875	0.620646	Not Available	Schizophrenia	no
tegaserod	0.5	0.00681346	0.875	0.620646	Not Available	Irritable bowel syndrome	no
tirofiban	0.5	0.0478137	0.875	0.620646	Not Available	Acute coronary syndrome	no
trimethoprim	0.5	0.0326319	0.875	0.620646	Not Available	Urinary tract infection	no
urokinase	0.5	8.43458e-05	0.875	0.620646	Not Available	Myocardial infarction	no
xylometazoline	0.5	0.00317553	0.875	0.620646	Not Available	Allergic rhinitis	no
zaleplon	0.5	0.0443784	0.875	0.620646	Not Available	Insomnia	no
maprotiline	0.529412	4.73896e-06	0.867647	0.603187	1	Major depressive disorder	no
menadione	0.538462	2.08151e-05	0.865385	0.59776	Not Available	Vitamin K deficiency ;Prostate cancer	no
phenobarbital	0.538462	2.37829e-05	0.865385	0.59776	Not Available	Seizure disorder	no
verapamil	0.545455	0.000425665	0.863636	0.593549	1	Hypertension	no
tenecteplase	0.545455	0.00098224	0.863636	0.593549	Not Available	Myocardial infarction	no
milnacipran	0.555556	0.00167797	0.861111	0.587443	Not Available	Depression	no
troglitazone	0.555556	0.00723433	0.861111	0.587443	Not Available	Diabetic complication	no
aripiprazole lauroxil	0.56	4.65254e-09	0.86	0.584747	Not Available	NA	no
imipramine	0.56	1.62639e-08	0.86	0.584747	Not Available	Depression	no
ziprasidone	0.56	1.92708e-09	0.86	0.584747	Not Available	Schizophrenia	no
ergotamine	0.5625	1.54866e-05	0.859375	0.583229	Not Available	Headache	no
naloxone	0.571429	0.0238918	0.857143	0.577793	2	Narcotic depression	no
pseudoephedrine	0.571429	4.72402e-05	0.857143	0.577793	2	Nasal congestion	no
fluoxetine	0.571429	0.000580485	0.857143	0.577793	1	Depression	no
choline salicylate	0.571429	0.0023808	0.857143	0.577793	Not Available	Inflammation	no
guaifenesin	0.571429	0.00203174	0.857143	0.577793	Not Available	NA	no
kappadione	0.571429	0.0127091	0.857143	0.577793	Not Available	NA	no
magnesium acetate tetrahydrate	0.571429	0.00281298	0.857143	0.577793	Not Available	NA	no
magnesium carbonate	0.571429	0.000800051	0.857143	0.577793	Not Available	NA	no
tizanidine	0.571429	0.00352149	0.857143	0.577793	Not Available	Spasm	no
vortioxetine	0.571429	0.0047875	0.857143	0.577793	Not Available	Mood disorder ;Major depressive disorder	no
quetiapine	0.576923	7.52723e-09	0.855769	0.574439	1	Schizophrenia	no
drotrecogin alfa	0.583333	0.000648601	0.854167	0.570517	Not Available	Cerebrovascular ischaemia ;Severe sepsis	no
tramadol	0.590909	4.1004e-06	0.852273	0.56587	Not Available	Pain	no
clozapine	0.592593	3.86915e-08	0.851852	0.564836	1	Schizophrenia	no
nimodipine	0.6	0.000255826	0.85	0.560279	2	Cerebral vasospasm	no
sorafenib	0.6	0.0111842	0.85	0.560279	2	Hepatocellular carcinoma ;Myelodysplastic syndrome ;Renal cell carcinoma	no
alendronic acid	0.6	0.0300302	0.85	0.560279	Not Available	NA	no
brexpiprazole	0.6	0.0125406	0.85	0.560279	Not Available	NA	no
dextroamphetamine	0.6	0.0195352	0.85	0.560279	Not Available	Narcolepsy ;Attention deficit hyperactivity disorder	no
aripiprazole	0.604651	6.50845e-13	0.848837	0.557412	1	Bipolar disorder ;Schizophrenia ;Major depressive disorder	no
dasatinib	0.608696	0.00415271	0.847826	0.554916	1	Chronic myelogenous leukaemia ;Multiple myeloma	no
loxapine	0.612903	2.52848e-07	0.846774	0.552317	1	Schizophrenia	no
dextromethorphan	0.619048	4.75399e-05	0.845238	0.548515	Not Available	Cough	no
dosulepin	0.625	3.20129e-06	0.84375	0.544828	1	NA	no
pizotifen	0.625	0.000283217	0.84375	0.544828	1	NA	no
sunitinib	0.625	0.0468169	0.84375	0.544828	Not Available	Gastrointestinal cancer	no
atomoxetine	0.636364	0.0154775	0.840909	0.537774	Not Available	Attention deficit hyperactivity disorder	no
dronedarone	0.64	6.18524e-06	0.84	0.535513	Not Available	Angina pectoris	no
yohimbine	0.647059	0.000168917	0.838235	0.531121	2	Erectile dysfunction	no
dihydroergocristine	0.655172	2.08956e-07	0.836207	0.526067	Not Available	Alcohol dependence	no
ergoloid mesylate	0.655172	1.5578e-07	0.836207	0.526067	Not Available	Alzheimer disease	no
fluspirilene	0.666667	0.0178713	0.833333	0.518898	1	Schizophrenia	no
afatinib	0.666667	0.000143541	0.833333	0.518898	Not Available	NA	no
cocaine	0.666667	0.00579239	0.833333	0.518898	Not Available	Anaesthesia	no
doxylamine	0.666667	0.0299178	0.833333	0.518898	Not Available	Morning sickness	no
glyburide	0.666667	0.000905385	0.833333	0.518898	Not Available	NA	no
isavuconazole	0.666667	0.00600724	0.833333	0.518898	Not Available	Candidemia ;Invasive aspergillosis ;Invasive candidiasis	no
lacidipine	0.666667	0.00411629	0.833333	0.518898	Not Available	NA	no
methoxamine	0.666667	0.0468958	0.833333	0.518898	Not Available	Hypertension	no
miconazole	0.666667	0.000246347	0.833333	0.518898	Not Available	Fungal infection	no
procaine	0.666667	1.19761e-05	0.833333	0.518898	Not Available	Anaesthesia	no
rocuronium	0.666667	0.0170901	0.833333	0.518898	Not Available	Muscle spasm	no
silodosin	0.666667	0.0460935	0.833333	0.518898	Not Available	Benign prostatic hyperplasia	no
tacrine	0.666667	0.031594	0.833333	0.518898	Not Available	Alzheimer disease	no
tapentadol	0.666667	0.0332483	0.833333	0.518898	Not Available	NA	no
thiamylal	0.666667	0.0458402	0.833333	0.518898	Not Available	Anaesthesia	no
tolazoline	0.666667	0.0132341	0.833333	0.518898	Not Available	Pulmonary hypertension	no
valdecoxib	0.666667	0.0485282	0.833333	0.518898	Not Available	Osteoarthritis	no
zinc	0.686957	6.78546e-15	0.828261	0.506225	Not Available	NA	no
zinc acetate	0.686957	5.9728e-16	0.828261	0.506225	Not Available	Wilson disease	no
zinc chloride	0.686957	8.36393e-15	0.828261	0.506225	Not Available	Common cold	no
cinnarizine	0.6875	7.9132e-05	0.828125	0.505885	1	Vertigo meniere disease	no
acetylcysteine	0.7	0.0451052	0.825	0.498073	Not Available	Liver disease	no
copper	0.713235	1.11823e-11	0.821691	0.489803	Not Available	Contraception	no
amlodipine	0.714286	0.0121236	0.821429	0.489146	Not Available	Hypertension	no
paroxetine	0.714286	4.49298e-07	0.821429	0.489146	Not Available	Depression	no
promethazine	0.727273	0.00540092	0.818182	0.481037	Not Available	Nausea	no
ketamine	0.73913	1.80452e-05	0.815217	0.473641	1	Anaesthesia	no
ademetionine	0.75	0.0214422	0.8125	0.466872	Not Available	Cerebrovascular ischaemia	no
glycerin	0.75	0.0266644	0.8125	0.466872	Not Available	NA	no
iloprost	0.75	0.048672	0.8125	0.466872	Not Available	Pulmonary arterial hypertension	no
manidipine	0.75	0.00485564	0.8125	0.466872	Not Available	NA	no
methysergide	0.75	0.00804031	0.8125	0.466872	Not Available	Migraine	no
trimebutine	0.75	4.67057e-05	0.8125	0.466872	Not Available	Irritable bowel syndrome	no
olanzapine	0.757576	7.75188e-08	0.810606	0.462161	2	Schizophrenia	no
etanercept	0.769231	0.0363898	0.807692	0.454927	Not Available	Arthritis ;Pemphigus vulgaris ;Sciatica	no
nadh	0.776119	1.925e-11	0.80597	0.45066	Not Available	Parkinson disease	no
pidolic acid	0.777778	0.0046005	0.805556	0.449634	Not Available	NA	no
amoxapine	0.780488	1.25465e-08	0.804878	0.447958	1	Major depressive disorder	no
amitriptyline	0.78125	6.0094e-05	0.804688	0.447486	Not Available	Depression	no
doxepin	0.789474	0.000878876	0.802632	0.442409	2	Depression	no
cannabidiol	0.789474	5.62859e-05	0.802632	0.442409	Not Available	Dravet syndrome ;LennoxGastaut syndrome	no
dihydroergocornine	0.791667	0.0004616	0.802083	0.441057	Not Available	NA	no
doxazosin	0.8	0.0304941	0.8	0.435927	Not Available	Hypertension	no
terazosin	0.8	0.0378784	0.8	0.435927	Not Available	Benign prostatic hyperplasia	no
fish oil	0.807692	0.000714236	0.798077	0.431205	Not Available	NA	no
flavin adenine dinucleotide	0.807692	0.00442505	0.798077	0.431205	Not Available	NA	no
meperidine	0.8125	0.0140871	0.796875	0.428259	Not Available	Pain	no
secobarbital	0.823529	0.00175305	0.794118	0.421521	Not Available	Intractable insomnia	no
citrulline	0.833333	0.00183319	0.791667	0.415557	Not Available	NA	no
fluciclovine (18f)	0.846154	0.0415156	0.788462	0.407794	Not Available	NA	no
prasterone	0.862069	0.014928	0.784483	0.398222	Not Available	Cardiovascular disease ;Chronic obstructive pulmonary disease	no
fostamatinib	0.864865	0.00140918	0.783784	0.396548	Not Available	Rheumatoid arthritis ;Immune thrombocytopenic purpura	no
lamotrigine	0.875	1.27482e-06	0.78125	0.390501	1	Bipolar disorder ;Epilepsy	no
methylphenobarbital	0.909091	0.0176684	0.772727	0.370416	Not Available	Anxiety disorder	no
pentobarbital	0.92	0.0022452	0.77	0.364078	Not Available	Insomnia	no
ergocalciferol	0.954545	0.00451337	0.761364	0.344327	Not Available	Hypoparathyroidism	no
ranolazine	0.96	0.0290684	0.76	0.341255	Not Available	Chronic/stable angina ;Paroxysmal atrial fibrillation	no
butamben	1	0.00628093	0.75	0.319144	Not Available	NA	no
butobarbital	1	0.0484918	0.75	0.319144	Not Available	NA	no
galantamine	1	0.0106315	0.75	0.319144	Not Available	Alzheimer disease	no
halothane	1	0.0109145	0.75	0.319144	Not Available	Anaesthesia	no
phenytoin	1	0.00929635	0.75	0.319144	Not Available	Epilepsy	no
thiopental	1	0.0178291	0.75	0.319144	Not Available	Anaesthesia	no
memantine	1.04167	0.0256968	0.739583	0.296948	Not Available	Alzheimer disease	no
ethanol	1.04545	0.00439612	0.738636	0.294975	Not Available	Cystitis ;Chronic pain	no
acamprosate	1.04762	0.0384788	0.738095	0.293851	1	Alcohol dependence	no
gilteritinib	1.05556	0.0462969	0.736111	0.289751	Not Available	Acute myeloid leukaemia	no
bioallethrin	1.07143	0.0317863	0.732143	0.281653	Not Available	NA	no
flunitrazepam	1.11111	0.0459225	0.722222	0.262022	Not Available	Insomnia	no

## Sheet: plot_TTD
drug	TTD_association	proximity	pval	similarity	adjusted_similarity	specific_drug		TTD_association	Drug count
abaloparatide	Postmenopausal osteoporosis	0	0.0216932	1	0.996672	yes		Hypertension	43
abiraterone	Prostate cancer	0	0.00116329	1	0.996672	yes		Schizophrenia	24
acamprosate	Alcohol dependence	1.04762	0.0384788	0.738095	0.293851	no		Depression	22
acebutolol	Hypertension	0	0.00150798	1	0.850978	no		Rheumatoid arthritis	21
aceclofenac	Inflammation	0	0.0011434	1	0.996672	no		Parkinson disease	20
acenocoumarol	Thrombosis	0	0.00892913	1	0.850978	no		Pain	16
acetaminophen	Pain	0.5	0.0149277	0.875	0.981239	yes		Solid tumour/cancer	13
acetophenazine	Bipolar disorder	0	0.000437963	1	0.850978	no		Diabetic complication	11
acetylcholine	Cataract	0.333333	7.52756e-05	0.916667	0.989426	no		Asthma	10
acetylcysteine	Liver disease	0.7	0.0451052	0.825	0.498073	no		Major depressive disorder	10
acitretin	Psoriasis vulgaris	0.142857	1.69827e-07	0.964286	0.799817	no		Anaesthesia	9
aclidinium	Chronic obstructive pulmonary disease	0.8	0.0386501	0.8	0.948341	no		Bacterial infection	9
adalimumab	Rheumatoid arthritis	0	0.0343388	1	0.850978	no		Breast cancer	9
adapalene	Acne vulgaris	0	1.34384e-09	1	0.850978	no		Nausea	8
ademetionine	Cerebrovascular ischaemia	0.75	0.0214422	0.8125	0.466872	no		Obesity	8
alclofenac	Rheumatoid arthritis	0	0.0113097	1	0.850978	no		Alzheimer disease	7
alglucosidase alfa	Pompe disease	0	0.00330464	1	0.996672	no		Chronic obstructive pulmonary disease	7
aliskiren	Hypertension	0	0.0274714	1	0.850978	no		Congestive heart failure	7
alitretinoin	Kaposi sarcoma	0.222222	2.20839e-07	0.944444	0.9928	no		Glaucoma/ocular hypertension	7
alogliptin	Type-2 diabetes	0	0.000143541	1	0.850978	no		High blood pressure	7
alprostadil	Erectile dysfunction	0.666667	0.0145346	0.833333	0.966926	yes		Insomnia	7
alprostadil	Diabetic foot ulcer	0.666667	0.0145346	0.833333	0.966926	yes		Osteoarthritis	7
alteplase	Pulmonary embolism	0.25	0.000955059	0.9375	0.753486	no		Thrombosis	7
aluminium	Hyperhidrosis	0.25	0.00348476	0.9375	0.992073	yes		Type-2 diabetes	7
amantadine	Influenza A virus infection	0	1.15164e-06	1	0.850978	no		Allergic rhinitis	5
ambenonium	Myasthenia gravis	0	0.0030591	1	0.850978	no		Human immunodeficiency virus infection	5
ambrisentan	Pulmonary arterial hypertension	0	0.000361586	1	0.850978	no		Open-angle glaucoma	5
amcinonide	Inflammation	0.5	0.00892913	0.875	0.981239	yes		Peptic ulcer	5
aminocaproic acid	Postoperative hemorrhage	0	0.000149427	1	0.850978	no		Prostate cancer	5
aminocaproic acid	Bleeding disorder	0	0.000149427	1	0.850978	no		Pulmonary arterial hypertension	5
aminoglutethimide	Cushing disease	0.5	0.0359633	0.875	0.620646	no		Acne vulgaris	4
aminosalicylic acid	Inflammatory bowel disease	0	0.0010287	1	0.850978	no		Alcohol dependence	4
aminosalicylic acid	Pulmonary and extrapulmonary tuberculosis	0	0.0010287	1	0.850978	no		Anxiety disorder	4
amiodarone	Tachyarrhythmias	0.571429	0.00329784	0.857143	0.976055	no		Arthritis	4
amisulpride	Schizophrenia	0	1.99449e-07	1	0.850978	no		Attention deficit hyperactivity disorder	4
amitriptyline	Depression	0.78125	6.0094e-05	0.804688	0.447486	no		Bipolar disorder	4
amlexanox	Respiratory tract inflammation	0.5	0.0136426	0.875	0.981239	yes		Bleeding disorder	4
amlodipine	Hypertension	0.714286	0.0121236	0.821429	0.489146	no		Cardiovascular disease	4
amodiaquine	Malaria	0	0.0219711	1	0.850978	no		Female infertility	4
amoxapine	Major depressive disorder	0.780488	1.25465e-08	0.804878	0.447958	no		Fungal infection	4
amphetamine	Attention deficit hyperactivity disorder	0.411765	3.51021e-08	0.897059	0.671037	no		Inflammation	4
anakinra	Rheumatoid arthritis	0	0.00502677	1	0.996672	no		Multiple myeloma	4
anastrozole	Breast cancer	0	0.00771303	1	0.850978	no		Myasthenia gravis	4
ancrod	Blood forming organ disorder	0	0.0383142	1	0.996672	yes		Overactive bladder	4
angiotensin ii	Increase blood pressure	0	0.00141807	1	0.850978	no		Plaque psoriasis	4
anisotropine methylbromide	Peptic ulcer	0.333333	0.00534689	0.916667	0.989426	no		Psoriasis vulgaris	4
anistreplase	Acute coronary syndrome	0.25	0.000202811	0.9375	0.753486	no		Skin imperfections	4
anti-inhibitor coagulant complex	Bleeding disorder	0.125	9.9258e-11	0.96875	0.806869	no		Spasm	4
antithrombin alfa	Thrombin deficiency	0	4.96149e-05	1	0.850978	no		Acute coronary syndrome	3
apixaban	Thrombosis	0	0.000697973	1	0.996672	yes		Benign prostatic hyperplasia	3
apomorphine	Parkinson disease	0.4	8.60126e-07	0.9	0.677497	no		Cerebrovascular ischaemia	3
apraclonidine	Intra ocular pressure reduction	0	2.03742e-05	1	0.850978	no		Colorectal cancer	3
aprotinin	Bleeding disorder	0.5	0.00940668	0.875	0.981239	yes		Contraception	3
arbutamine	Coronary artery disease	0	0.000435574	1	0.850978	no		Epilepsy	3
ardeparin	Deep vein thrombosis	0.5	0.0493002	0.875	0.981239	no		Erectile dysfunction	3
argatroban	Thrombosis	0	0.0168486	1	0.850978	no		Gastrointestinal disease	3
aripiprazole	Bipolar disorder	0.604651	6.50845e-13	0.848837	0.557412	no		Hormone replacement therapy	3
aripiprazole	Schizophrenia	0.604651	6.50845e-13	0.848837	0.557412	no		Hyperlipidaemia	3
aripiprazole	Major depressive disorder	0.604651	6.50845e-13	0.848837	0.557412	no		Hypotension	3
armodafinil	Pediatric cancer	0	0.00811658	1	0.850978	no		Inflammatory bowel disease	3
arsenic trioxide	Acute lymphoblastic leukaemia	0.4	0.0221565	0.9	0.986692	yes		Irritable bowel syndrome	3
asenapine	Schizophrenia	0.368421	2.68197e-09	0.907895	0.6945	no		Malaria	3
atenolol	Hypertension	0	0.00285864	1	0.850978	no		Migraine	3
atomoxetine	Attention deficit hyperactivity disorder	0.636364	0.0154775	0.840909	0.537774	no		Multiple sclerosis	3
atorvastatin	Cardiovascular disease	0.4	5.62011e-05	0.9	0.677497	no		Non-small-cell lung cancer	3
atropine	Poison intoxication	0.571429	0.00141293	0.857143	0.976055	no		Osteoporosis	3
atropine	Organophosphate poisoning	0.571429	0.00141293	0.857143	0.976055	no		Psychotic disorder	3
auranofin	Inflammatory arthritis	0.5	0.0383142	0.875	0.981239	yes		Renal cell carcinoma	3
azacitidine	Myelodysplastic syndrome	0	0.0139557	1	0.996672	yes		Smoking dependence	3
bacitracin	Skin infection	0	0.000423244	1	0.850978	no		Abortion	2
balsalazide	Inflammatory bowel disease	0	1.61124e-06	1	0.996672	no		Acute lymphoblastic leukaemia	2
becaplermin	Diabetic complication	0	0.000334465	1	0.996672	no		Acute myeloid leukaemia	2
benazepril	Hypertension	0	0.0252148	1	0.850978	no		Alopecia	2
bendroflumethiazide	High blood pressure	0.6	0.00785524	0.85	0.97361	no		Anemia	2
benzphetamine	Obesity	0.25	0.00144875	0.9375	0.753486	no		Angina pectoris	2
benzthiazide	High blood pressure	0.666667	0.0264116	0.833333	0.966926	no		Ankylosing spondylitis	2
bepridil	Chronic/stable angina	0.8	0.0232232	0.8	0.948341	no		Atopic dermatitis	2
betaxolol	Hypertension	0	0.00226387	1	0.850978	no		Atrial fibrillation	2
bethanechol	Urinary retention	0.5	0.0101915	0.875	0.981239	no		Chronic lymphocytic leukaemia	2
bethanidine	Heart arrhythmia	0.285714	0.000101054	0.928571	0.736529	no		Chronic myelogenous leukaemia	2
betrixaban	Venous thromboembolism	0	0.0187353	1	0.996672	yes		Chronic open-angle glaucoma	2
betrixaban	Cerebrovascular ischaemia	0	0.0187353	1	0.996672	yes		Chronic pain	2
bexarotene	Cutaneous T-cell lymphoma	0	5.12127e-05	1	0.850978	no		Chronic/stable angina	2
bezafibrate	Hyperlipidaemia	0	6.34689e-11	1	0.996672	no		Deep vein thrombosis	2
bimatoprost	Alopecia	0	0.00020483	1	0.996672	yes		Diffuse large B-cell lymphoma	2
biperiden	Parkinson disease	0.5	0.0159314	0.875	0.981239	yes		Dysmenorrhea	2
bisoprolol	Hypertension	0	0.00137824	1	0.850978	no		Edema	2
bivalirudin	Thrombocytopenia	0	0.0113097	1	0.850978	no		Heart failure	2
bleomycin	Hodgkin lymphoma	0	0.0024765	1	0.996672	no		Hepatocellular carcinoma	2
bosentan	Pulmonary arterial hypertension	0	0.000914993	1	0.850978	no		Hodgkin lymphoma	2
bosutinib	Breast cancer	0.5	0.000298104	0.875	0.620646	no		Hormonally-responsive breast cancer	2
brimonidine	Glaucoma/ocular hypertension	0.333333	0.00226631	0.916667	0.712787	no		Hormone deficiency	2
brimonidine	Ocular hypertension	0.333333	0.00226631	0.916667	0.712787	no		Hypercholesterolaemia	2
bromfenac	Postoperative inflammation	0	0.00151495	1	0.996672	no		Hyperparathyroidism	2
bromocriptine	Parkinson disease	0.444444	3.12433e-07	0.888889	0.652757	no		Hyperprolactinaemia	2
brompheniramine	Allergic rhinitis	0.833333	0.0412936	0.791667	0.942336	no		Hypothyroidism	2
buclizine	Nausea	0.5	0.0383633	0.875	0.981239	no		Medical abortion	2
budesonide	Asthma	0.5	0.0199689	0.875	0.981239	yes		Melanoma	2
bufexamac	Dermatitis	0.5	0.0391704	0.875	0.620646	no		Metastatic colorectal cancer	2
buprenorphine	Pain	0.5	0.0063015	0.875	0.620646	no		Mood disorder	2
bupropion	Smoking dependence	0.5	0.0099478	0.875	0.620646	no		Muscle spasm	2
buspirone	Anxiety disorder	0.428571	0.000135969	0.892857	0.661697	no		Myelodysplastic syndrome	2
cabergoline	Hyperprolactinaemia	0.4	2.89589e-09	0.9	0.677497	no		Myocardial infarction	2
cabozantinib	Ovarian cancer	0.333333	0.0064289	0.916667	0.989426	yes		Narcolepsy	2
cabozantinib	Thyroid cancer	0.333333	0.0064289	0.916667	0.989426	yes		Nasal congestion	2
calcifediol	Vitamin D deficiency	0	0.0304997	1	0.850978	no		Non-hodgkin lymphoma	2
calcipotriol	Psoriasis vulgaris	0	0.0199689	1	0.850978	no		Ovarian cancer	2
canakinumab	Rheumatoid arthritis	0	0.0132284	1	0.850978	no		Postmenopausal osteoporosis	2
canakinumab	Cryopyrin-associated periodic syndromes	0	0.0132284	1	0.850978	no		Postoperative inflammation	2
canakinumab	Vasculitis	0	0.0132284	1	0.850978	no		Psoriatic arthritis	2
canakinumab	Urticaria	0	0.0132284	1	0.850978	no		Pulmonary embolism	2
cangrelor	Thrombosis	0	0.000212122	1	0.996672	yes		Pulmonary hypertension	2
cannabidiol	LennoxGastaut syndrome	0.789474	5.62859e-05	0.802632	0.442409	no		Sepsis	2
cannabidiol	Dravet syndrome	0.789474	5.62859e-05	0.802632	0.442409	no		Systemic mastocytosis	2
cantharidin	Molluscum contagiosum infection	0	0.00502677	1	0.996672	yes		Tachyarrhythmias	2
capecitabine	Colorectal cancer	0	0.00141807	1	0.850978	no		Thrombin deficiency	2
capecitabine	Breast cancer	0	0.00141807	1	0.850978	no		Thrombocytopenia	2
captopril	Hypertension	0.4	0.00413249	0.9	0.677497	no		Tinea pedis	2
carboprost tromethamine	Abortion	0	0.0329512	1	0.996672	no		Tumour	2
cariprazine	Bipolar disorder	0.5	0.00380037	0.875	0.620646	no		Ulcerative colitis	2
carprofen	Pain	0	0.00365998	1	0.996672	no		Venous thromboembolism	2
carteolol	Glaucoma/ocular hypertension	0	0.00292734	1	0.850978	no		Vitamin D deficiency	2
carvedilol	Congestive heart failure	0.444444	1.68488e-06	0.888889	0.652757	no		Abdominal stomach pain	1
castor oil	Constipation	0	0.000832077	1	0.996672	yes		Acquired methemoglobinemia	1
cefazolin	Bacterial infection	0.333333	0.00173103	0.916667	0.712787	no		Acromegaly	1
cefdinir	Bacterial infection	0	0.0230121	1	0.996672	no		Acute asthma	1
cenegermin	Neurotrophic keratitis	0	0.0232969	1	0.996672	no		Acute gout flare	1
cerivastatin	Hyperlipidaemia	0	0.0381018	1	0.850978	no		Acute pain	1
cerivastatin	Multiple myeloma	0	0.0381018	1	0.850978	no		Acute supraventricular tachycardia	1
cerliponase alfa	Neuronal ceroid lipofuscinosis	0	0.000778463	1	0.996672	yes		Addictive disorder	1
cerliponase alfa	Tripeptidyl peptidase 1 deficiency	0	0.000778463	1	0.996672	yes		Allergic conjunctivitis	1
cetrorelix	Ovarian stimulation	0.5	0.0182463	0.875	0.981239	yes		Allergy	1
cevimeline	Sjogren syndrome	0.5	0.0460148	0.875	0.981239	yes		Analgesia	1
chlorhexidine	Bacterial infection	0	0.0135984	1	0.850978	no		Aplastic anemia	1
chlormezanone	Anxiety disorder	0	0.0124286	1	0.850978	no		Blood forming organ disorder	1
chloroquine	Malaria	0	6.04039e-05	1	0.996672	no		Brain ischaemia	1
chlorpheniramine	Allergic rhinitis	0.5	0.00501309	0.875	0.620646	no		Bupicavaine toxicity	1
chlorpromazine	Schizophrenia	0.5	2.05593e-08	0.875	0.620646	no		Candidemia	1
chlorpropamide	Non-insulin dependent diabetes	0	0.0116148	1	0.996672	no		Carcinoid syndrome	1
chlorprothixene	Psychotic disorder	0.5	1.82479e-05	0.875	0.620646	no		Carcinoid syndrome diarrhea	1
chlorthalidone	Edema	0.5	0.0349436	0.875	0.620646	no		Cardiac arrhythmias	1
chlorthalidone	Hypertension	0.5	0.0349436	0.875	0.620646	no		Cataract	1
chlorzoxazone	Acute pain	0	0.00512084	1	0.996672	no		Cerebral salt-wasting syndrome	1
cholecalciferol	Vitamin D deficiency	0	0.0139557	1	0.850978	no		Cerebral vasospasm	1
choline magnesium trisalicylate	Osteoarthritis	0	0.00176425	1	0.996672	no		Chronic breathing disorder	1
choline salicylate	Inflammation	0.571429	0.0023808	0.857143	0.577793	no		Chronic granulomatous disease	1
choriogonadotropin alfa	Female infertility	0	0.000741191	1	0.996672	yes		Chronic kidney disease	1
cilazapril	Congestive heart failure	0	0.0283229	1	0.850978	no		Chronic myelomonocytic leukaemia	1
cinacalcet	Hyperparathyroidism	0	0.0301176	1	0.996672	no		Coagulation defect	1
cinacalcet	Kidney disease	0	0.0301176	1	0.996672	no		Colon cancer	1
cinnarizine	Vertigo meniere disease	0.6875	7.9132e-05	0.828125	0.505885	no		Common cold	1
ciprofibrate	Hyperlipoproteinemia	0	0.000370198	1	0.996672	yes		Constipation	1
cisplatin	Solid tumour/cancer	0.5	0.0257026	0.875	0.620646	no		Coronary artery disease	1
citalopram	Depression	0.5	0.0328326	0.875	0.620646	no		Cough	1
clenbuterol	Chronic breathing disorder	0	1.12227e-05	1	0.850978	no		Cryopyrin-associated periodic syndromes	1
clidinium	Irritable bowel syndrome	0	0.0202073	1	0.996672	yes		Cushing disease	1
clidinium	Abdominal stomach pain	0	0.0202073	1	0.996672	yes		Cutaneous candidiasis	1
clofibrate	Dysbetalipoproteinemia	0	0.00892913	1	0.996672	yes		Cutaneous T-cell lymphoma	1
clomipramine	Depression	0.333333	3.31499e-05	0.916667	0.712787	no		Cystic fibrosis	1
clonidine	Hypertension	0.5	0.00130752	0.875	0.620646	no		Cystitis	1
clopidogrel	Thrombosis	0	0.00713856	1	0.996672	yes		Deep venous clot	1
clotrimazole	Fungal infection	0.5	0.0481682	0.875	0.981239	yes		Dermal necrosis	1
clozapine	Schizophrenia	0.592593	3.86915e-08	0.851852	0.564836	no		Dermatitis	1
cocaine	Anaesthesia	0.666667	0.00579239	0.833333	0.518898	no		Diabetic foot ulcer	1
copper	Contraception	0.713235	1.11823e-11	0.821691	0.489803	no		Diagnostic imaging	1
corifollitropin alfa	Infertility	0	0.0030591	1	0.996672	no		Dravet syndrome	1
corticorelin ovine triflutate	Diagnostic imaging	0	0.0151664	1	0.850978	no		Drug abuse	1
curcumin	Solid tumour/cancer	0.4	0.00602895	0.9	0.677497	no		Dry cough	1
cyanocobalamin	Anemia	0	7.46642e-07	1	0.996672	no		Dry eye disease	1
cyclobenzaprine	Depression	0.333333	3.63335e-07	0.916667	0.712787	no		Dutch elm disease	1
cyclopentolate	Examination of eyes or vision	0	0.0101262	1	0.996672	yes		Dysbetalipoproteinemia	1
cyclophosphamide	Solid tumour/cancer	0	0.00352536	1	0.996672	yes		Dystonia	1
cycrimine	Parkinson disease	0	0.00999735	1	0.996672	yes		Dysuria	1
cyproheptadine	Rhinitis	0.285714	2.92385e-05	0.928571	0.99103	no		Endocarditis	1
cysteamine	Nephropathic cystinosis	0	0.00152626	1	0.996672	no		Endometriosis	1
dabigatran etexilate	Venous thromboembolism	0	0.0199689	1	0.850978	no		Essential hypertension	1
danaparoid	Deep venous clot	0	0.0118365	1	0.996672	no		Examination of eyes or vision	1
danazol	Breast cancer	0.4	0.0327686	0.9	0.677497	no		Excessive sweating	1
danazol	Menorrhagia	0.4	0.0327686	0.9	0.677497	no		Eye inflammation	1
darifenacin	Overactive bladder	0.8	0.00843252	0.8	0.948341	no		Female sexual arousal dysfunction	1
dasatinib	Multiple myeloma	0.608696	0.00415271	0.847826	0.554916	no		Fibrosis	1
dasatinib	Chronic myelogenous leukaemia	0.608696	0.00415271	0.847826	0.554916	no		Functional bowel syndrome	1
decamethonium	Muscle spasm	0.25	0.000116191	0.9375	0.753486	no		Gastric adenocarcinoma	1
denosumab	Prostate cancer	0	0.00495439	1	0.996672	yes		Gastrointestinal cancer	1
denosumab	Postmenopausal osteoporosis	0	0.00495439	1	0.996672	yes		Growth failure	1
denosumab	Rheumatoid arthritis	0	0.00495439	1	0.996672	yes		Haematological malignancy	1
desipramine	Attention deficit hyperactivity disorder	0.47619	7.91875e-07	0.880952	0.634557	no		Haemophilia A	1
desipramine	Depression	0.47619	7.91875e-07	0.880952	0.634557	no		Headache	1
desvenlafaxine	Menopause symptom	0.333333	0.00130605	0.916667	0.712787	no		Heart arrhythmia	1
desvenlafaxine	Major depressive disorder	0.333333	0.00130605	0.916667	0.712787	no		Heart attack	1
dexamethasone	Rheumatoid arthritis	0.4	4.29217e-05	0.9	0.986692	no		Hemophilia	1
dexibuprofen	Ankylosing spondylitis	0.583333	0.00057109	0.854167	0.975064	yes		Hemorrhoids	1
dexmedetomidine	Irritability	0	0.00148246	1	0.850978	no		Hepatitis C virus infection	1
dextroamphetamine	Narcolepsy	0.6	0.0195352	0.85	0.560279	no		Hereditary hemorrhagic telangiectasia	1
dextroamphetamine	Attention deficit hyperactivity disorder	0.6	0.0195352	0.85	0.560279	no		Heroin and opiate withdrawal	1
dextromethorphan	Cough	0.619048	4.75399e-05	0.845238	0.548515	no		High cholesterol level	1
diazoxide	Hypertension	0.5	0.000937273	0.875	0.981239	no		HIV-associated lipodystrophy	1
diclofenac	Osteoarthritis	0	0.00470526	1	0.996672	no		Human immunodeficiency virus-1 infection	1
dicyclomine	Functional bowel syndrome	0	0.00192077	1	0.996672	no		Hyperaemia	1
didanosine	Human immunodeficiency virus infection	0	4.1035e-05	1	0.996672	yes		Hypercalcaemia	1
diethylcarbamazine	Lymphatic filariasis	0	0.00116329	1	0.996672	yes		Hyperglyceridemia	1
diflunisal	Pain	0	0.00240769	1	0.850978	no		Hyperhidrosis	1
dihydroergocristine	Alcohol dependence	0.655172	2.08956e-07	0.836207	0.526067	no		Hyperlipoproteinemia	1
dihydrotachysterol	Hypocalcemia	0	0.0268133	1	0.850978	no		Hypertriglyceridemia	1
dinoprost tromethamine	Abortion	0	0.0003844	1	0.996672	yes		Hypocalcemia	1
dinoprostone	Medical abortion	0.4	0.000423991	0.9	0.986692	yes		Hypogonadism	1
diosmin	Hemorrhoids	0	0.00141807	1	0.996672	no		Hypoparathyroidism	1
diphenidol	Nausea	0.333333	0.00369816	0.916667	0.989426	no		Idiopathic parkinson disease	1
diphenylpyraline	Allergic rhinitis	0.5	0.0399843	0.875	0.620646	no		Immune thrombocytopenic purpura	1
dipivefrin	Chronic open-angle glaucoma	0	8.13079e-06	1	0.850978	no		Increase blood pressure	1
disopyramide	Ventricular arrhythmias	0.75	0.0146321	0.8125	0.956251	no		Infection of P. falciparum	1
disulfiram	Alcohol dependence	0	0.00103082	1	0.850978	no		Infertility	1
dobutamine	Heart failure	0.333333	0.0043185	0.916667	0.712787	no		Inflammatory arthritis	1
docetaxel	Solid tumour/cancer	0.5	0.0148302	0.875	0.620646	no		Inflammatory skin condition	1
domperidone	Gastrointestinal disease	0	0.00028507	1	0.850978	no		Influenza A virus infection	1
donepezil	Alzheimer disease	0.333333	7.37892e-09	0.916667	0.712787	no		Interstitial cystitis	1
dopamine	Parkinson disease	0.4	2.73829e-06	0.9	0.677497	no		Intestinal cancer	1
dopamine	Hypotension	0.4	2.73829e-06	0.9	0.677497	no		Intra ocular pressure reduction	1
dorzolamide	Open-angle glaucoma	0.75	0.0179585	0.8125	0.956251	no		Intractable insomnia	1
doxacurium	Spasm	0.5	0.0141697	0.875	0.981239	yes		Invasive aspergillosis	1
doxapram	Respiratory disease	0.5	0.0292379	0.875	0.981239	yes		Invasive candidiasis	1
doxazosin	Hypertension	0.8	0.0304941	0.8	0.435927	no		Irritability	1
doxepin	Depression	0.789474	0.000878876	0.802632	0.442409	no		Itching	1
doxercalciferol	Chronic kidney disease	0	0.0466152	1	0.850978	no		Joint pain	1
doxorubicin	Solid tumour/cancer	0.5	0.0139557	0.875	0.981239	yes		Juvenile idiopathic arthritis	1
doxorubicin	Tumour	0.5	0.0139557	0.875	0.981239	yes		Kaposi sarcoma	1
doxylamine	Morning sickness	0.666667	0.0299178	0.833333	0.518898	no		Kidney cancer	1
dronedarone	Angina pectoris	0.64	6.18524e-06	0.84	0.535513	no		Kidney disease	1
droperidol	Nausea	0	0.000791418	1	0.850978	no		Knee osteoarthritis	1
drospirenone	Contraception	0.5	0.0249133	0.875	0.981239	no		Leishmaniasis	1
drotrecogin alfa	Cerebrovascular ischaemia	0.583333	0.000648601	0.854167	0.570517	no		LennoxGastaut syndrome	1
drotrecogin alfa	Severe sepsis	0.583333	0.000648601	0.854167	0.570517	no		Liver disease	1
droxidopa	Neurogenic orthostatic hypotension	0.4	2.61989e-06	0.9	0.677497	no		Lung cancer	1
duloxetine	Depression	0.333333	0.0073834	0.916667	0.712787	no		Lung injury	1
dupilumab	Atopic dermatitis	0	0.0111956	1	0.850978	no		Lymphatic filariasis	1
dupilumab	Asthma	0	0.0111956	1	0.850978	no		Male hormonal deficiency	1
econazole	Tinea cruris	0	0.0139557	1	0.996672	yes		Malignant essential hypertension	1
econazole	Tinea corporis	0	0.0139557	1	0.996672	yes		Malignant solid tumour	1
econazole	Cutaneous candidiasis	0	0.0139557	1	0.996672	yes		Menopausal and postmenopausal disorder	1
econazole	Tinea versicolor	0	0.0139557	1	0.996672	yes		Menopause symptom	1
econazole	Tinea pedis	0	0.0139557	1	0.996672	yes		Menorrhagia	1
edrophonium	Myasthenia gravis	0	6.93943e-05	1	0.850978	no		Mesothelioma	1
emapalumab	Primary haemophagocytic lymphohistiocytosis	0	0.02589	1	0.850978	no		Metabolic disorder	1
enalapril	Hypertension	0	0.0274714	1	0.850978	no		Miosis	1
enalaprilat	Hypertension	0.5	0.0483663	0.875	0.620646	no		Molluscum contagiosum infection	1
enoxaparin	Thrombosis	0	0.000561913	1	0.996672	no		Morning sickness	1
enoxaparin	Venous thrombosis	0	0.000561913	1	0.996672	no		Muscular dystrophy	1
entacapone	Parkinson disease	0	0.00141807	1	0.850978	no		Musculoskeletal disorder	1
ephedrine	Asthma	0.5	0.0189115	0.875	0.620646	no		Musculoskeletal pain	1
epinastine	Allergic conjunctivitis	0.5	0.000616415	0.875	0.620646	no		Mydriasis	1
epinephrine	Allergy	0.25	3.6274e-07	0.9375	0.753486	no		Narcotic depression	1
eplerenone	Heart failure	0	7.2204e-06	1	0.996672	no		Nausea and vomiting	1
epoprostenol	Pulmonary hypertension	0	2.49204e-05	1	0.996672	yes		Neovascular age-related macular degeneration	1
eprosartan	Hypertension	0	0.0268133	1	0.850978	no		Nephropathic cystinosis	1
erdafitinib	Urothelial carcinoma	0.333333	1.71782e-06	0.916667	0.989426	yes		Neurogenic orthostatic hypotension	1
ergocalciferol	Hypoparathyroidism	0.954545	0.00451337	0.761364	0.344327	no		Neuronal ceroid lipofuscinosis	1
ergoloid mesylate	Alzheimer disease	0.655172	1.5578e-07	0.836207	0.526067	no		Neurotrophic keratitis	1
ergotamine	Headache	0.5625	1.54866e-05	0.859375	0.583229	no		Neutropenia	1
erlotinib	Pancreatic cancer	0.5	0.0113097	0.875	0.981239	yes		Nicotine dependence	1
erlotinib	Non-small-cell lung cancer	0.5	0.0113097	0.875	0.981239	yes		Nocturia	1
erlotinib	Colon cancer	0.5	0.0113097	0.875	0.981239	yes		Non-insulin dependent diabetes	1
escitalopram	Major depressive disorder	0.4	6.41327e-09	0.9	0.677497	no		Obstructive lung disease	1
esketamine	Depression	0.5	0.000308872	0.875	0.620646	no		Ocular hypertension	1
esmolol	Acute supraventricular tachycardia	0	0.00141807	1	0.850978	no		Opioid dependence	1
estradiol	Breast cancer	0.285714	0.00142813	0.928571	0.736529	no		Oral mucositis	1
estradiol acetate	Hormone replacement therapy	0.285714	0.00223772	0.928571	0.736529	no		Organ transplant rejection	1
estradiol cypionate	Hormone replacement therapy	0.285714	0.0105353	0.928571	0.736529	no		Organophosphate poisoning	1
estradiol valerate	Hormone replacement therapy	0.285714	0.000644678	0.928571	0.736529	no		Osteogenesis imperfecta	1
estrone	Menopausal and postmenopausal disorder	0.2	0.0210413	0.95	0.775963	no		Ovarian stimulation	1
etanercept	Arthritis	0.769231	0.0363898	0.807692	0.454927	no		Painful bladder syndrome	1
etanercept	Sciatica	0.769231	0.0363898	0.807692	0.454927	no		Pancreatic cancer	1
etanercept	Pemphigus vulgaris	0.769231	0.0363898	0.807692	0.454927	no		Paroxysmal atrial fibrillation	1
etelcalcetide	Secondary hyperparathyroidism	0	0.0187431	1	0.996672	no		Pediatric cancer	1
ethanol	Chronic pain	1.04545	0.00439612	0.738636	0.294975	no		Pediatric growth disorder	1
ethanol	Cystitis	1.04545	0.00439612	0.738636	0.294975	no		Pediculus capitis infestation	1
ethinamate	Insomnia	0.5	0.0273151	0.875	0.620646	no		Pemphigus vulgaris	1
etodolac	Pain	0	0.000104466	1	0.996672	no		Peripheral T-cell lymphoma	1
etoricoxib	Rheumatoid arthritis	0	0.00352536	1	0.850978	no		Poison intoxication	1
everolimus	Renal cell carcinoma	0	0.00683051	1	0.996672	yes		Pompe disease	1
everolimus	Kidney cancer	0	0.00683051	1	0.996672	yes		Postoperative hemorrhage	1
exemestane	Hormonally-responsive breast cancer	0	0.006501	1	0.850978	no		Premature labour	1
felbamate	Epilepsy	0.333333	0.00784623	0.916667	0.712787	no		Primary biliary cholangitis	1
felodipine	Hypertension	0.769231	0.0056938	0.807692	0.953356	no		Primary haemophagocytic lymphohistiocytosis	1
fenofibrate	High cholesterol level	0.333333	0.0020376	0.916667	0.989426	no		Psychomotor agitation	1
fenofibric acid	Cardiovascular disease	0.2	8.35538e-06	0.95	0.993334	no		Pulmonary and extrapulmonary tuberculosis	1
fenoldopam	Hypertension	0.375	5.82825e-05	0.90625	0.690999	no		Respiratory disease	1
fenoprofen	Rheumatoid arthritis	0	3.87292e-06	1	0.996672	no		Respiratory tract inflammation	1
fenoterol	Asthma	0	0.00121149	1	0.850978	no		Rhinitis	1
fentanyl	Analgesia	0.5	0.00500821	0.875	0.620646	no		Sciatica	1
filgrastim	Neutropenia	0.5	0.0422008	0.875	0.981239	no		Secondary hyperparathyroidism	1
flavoxate	Urgency	0	0.000320319	1	0.996672	no		Seizure disorder	1
flavoxate	Dysuria	0	0.000320319	1	0.996672	no		Senile dementia	1
flavoxate	Suprapubic pain	0	0.000320319	1	0.996672	no		Severe sepsis	1
flavoxate	Nocturia	0	0.000320319	1	0.996672	no		Sinus rhythm disorder	1
flibanserin	Female sexual arousal dysfunction	0.333333	0.00286901	0.916667	0.712787	no		Sjogren syndrome	1
flibanserin	Mood disorder	0.333333	0.00286901	0.916667	0.712787	no		Skin cancer	1
floxuridine	Solid tumour/cancer	0	0.00141807	1	0.850978	no		Skin infection	1
floxuridine	Colorectal cancer	0	0.00141807	1	0.850978	no		Soft tissue sarcoma	1
flucytosine	Endocarditis	0	0.0232969	1	0.996672	yes		Stabilize muscle contraction	1
fludrocortisone	Cerebral salt-wasting syndrome	0.5	0.0013856	0.875	0.981239	no		Stomach ulcer	1
flufenamic acid	Dysmenorrhea	0.333333	0.000432116	0.916667	0.989426	no		Stroke	1
flunitrazepam	Insomnia	1.11111	0.0459225	0.722222	0.262022	no		Suprapubic pain	1
fluorouracil	Solid tumour/cancer	0	0.00502677	1	0.850978	no		Symptomatic vitreomacular adhesion	1
fluorouracil	Tumour	0	0.00502677	1	0.850978	no		Systemic sclerosis	1
fluoxetine	Depression	0.571429	0.000580485	0.857143	0.577793	no		Thyroid cancer	1
fluphenazine	Psychotic disorder	0.166667	9.07391e-06	0.958333	0.790116	no		Tinea corporis	1
flurbiprofen	Rheumatoid arthritis	0	0.00384863	1	0.996672	no		Tinea cruris	1
fluspirilene	Schizophrenia	0.666667	0.0178713	0.833333	0.518898	no		Tinea versicolor	1
flutamide	Prostate cancer	0	0.000319968	1	0.996672	no		Tinnitus	1
fluticasone	Allergic rhinitis	0.5	0.00366815	0.875	0.981239	no		Tripeptidyl peptidase 1 deficiency	1
fluvastatin	Hypercholesterolaemia	0.5	0.00842946	0.875	0.620646	no		Tuberculosis	1
fluvoxamine	Depression	0.5	0.0199689	0.875	0.620646	no		Type-1 diabetes	1
folic acid	Vitamin deficiency	0.5	0.00799486	0.875	0.981239	no		Urgency	1
formoterol	Asthma	0	0.000120148	1	0.850978	no		Urinary incontinence	1
fosinopril	Hypertension	0	0.0216932	1	0.850978	no		Urinary retention	1
fostamatinib	Rheumatoid arthritis	0.864865	0.00140918	0.783784	0.396548	no		Urinary tract infection	1
fostamatinib	Immune thrombocytopenic purpura	0.864865	0.00140918	0.783784	0.396548	no		Urothelial carcinoma	1
galantamine	Alzheimer disease	1	0.0106315	0.75	0.319144	no		Urticaria	1
gallamine triethiodide	Stabilize muscle contraction	0.6	0.00575317	0.85	0.97361	yes		Uveitis	1
gallium nitrate	Hypercalcaemia	0.5	0.0187922	0.875	0.620646	no		Vasculitis	1
gemfibrozil	Hyperlipidaemia	0.5	0.00716774	0.875	0.981239	no		Venous thrombosis	1
gentamicin	Bacterial infection	0.5	0.0364913	0.875	0.620646	no		Ventricular arrhythmias	1
gilteritinib	Acute myeloid leukaemia	1.05556	0.0462969	0.736111	0.289751	no		Ventricular tachycardia	1
gliclazide	Diabetic complication	0	0.000354692	1	0.850978	no		Vertigo meniere disease	1
glimepiride	Diabetic complication	0.333333	0.00220952	0.916667	0.989426	no		Virus infection	1
glipizide	Diabetic complication	0	0.00472126	1	0.996672	no		Visceral leishmaniasis	1
gliquidone	Diabetic complication	0.5	0.0249368	0.875	0.981239	no		Visceral spasms	1
glucosamine	Osteoarthritis	0	9.80921e-05	1	0.850978	no		Vitamin B12 deficiency	1
glutathione	Human immunodeficiency virus infection	0.447368	5.4486e-21	0.888158	0.984338	no		Vitamin deficiency	1
goserelin	Breast cancer	0.5	0.0294911	0.875	0.981239	yes		Vitamin E deficiency	1
guanabenz	High blood pressure	0	0.00194825	1	0.850978	no		Vitamin K deficiency	1
haloperidol	Schizophrenia	0.388889	3.55267e-08	0.902778	0.683536	no		Wilson disease	1
halothane	Anaesthesia	1	0.0109145	0.75	0.319144	no		Worm infection	1
hexachlorophene	Bacterial infection	0.333333	0.0255623	0.916667	0.989426	yes
homatropine methylbromide	Peptic ulcer	0.8	0.0280111	0.8	0.948341	no
homatropine methylbromide	Uveitis	0.8	0.0280111	0.8	0.948341	no
human thrombin	Bleeding disorder	0.375	3.40057e-05	0.90625	0.987791	no
huperzine a	Alzheimer disease	0	0.0189902	1	0.850978	no
hydrocodone	Pain	0.333333	0.00582841	0.916667	0.712787	no
hydrocortisone	Inflammation	0.5	0.00502677	0.875	0.981239	yes
hydroflumethiazide	Congestive heart failure	0.625	0.01343	0.84375	0.971274	no
hydroxocobalamin	Vitamin B12 deficiency	0.333333	3.93465e-07	0.916667	0.989426	no
hydroxocobalamin	Lung injury	0.333333	3.93465e-07	0.916667	0.989426	no
hyoscyamine	Gastrointestinal disease	0.5	0.00717017	0.875	0.981239	no
ibalizumab	Human immunodeficiency virus-1 infection	0.333333	0.00289727	0.916667	0.712787	no
ibandronate	Osteoporosis	0	0.00475263	1	0.996672	no
ibuprofen	Pain	0.5	0.000159969	0.875	0.981239	no
ibutilide	Atrial fibrillation	0.875	0.0296504	0.78125	0.933907	no
icosapent	Hypertriglyceridemia	0.454545	6.08912e-05	0.886364	0.983947	yes
icosapent	Thrombin deficiency	0.454545	6.08912e-05	0.886364	0.983947	yes
icosapent	Hyperglyceridemia	0.454545	6.08912e-05	0.886364	0.983947	yes
ifosfamide	Solid tumour/cancer	0	0.00683051	1	0.996672	yes
iloperidone	Schizophrenia	0.272727	1.05026e-08	0.931818	0.742781	no
iloprost	Pulmonary arterial hypertension	0.75	0.048672	0.8125	0.466872	no
imatinib	Lung cancer	0.375	0.0034947	0.90625	0.690999	no
imatinib	Intestinal cancer	0.375	0.0034947	0.90625	0.690999	no
imatinib	Chronic myelogenous leukaemia	0.375	0.0034947	0.90625	0.690999	no
imatinib	Systemic mastocytosis	0.375	0.0034947	0.90625	0.690999	no
imipramine	Depression	0.56	1.62639e-08	0.86	0.584747	no
indomethacin	Rheumatoid arthritis	0.777778	0.0198865	0.805556	0.952011	yes
infliximab	Rheumatoid arthritis	0	0.0424109	1	0.850978	no
infliximab	Plaque psoriasis	0	0.0424109	1	0.850978	no
infliximab	Asthma	0	0.0424109	1	0.850978	no
interferon gamma-1b	Chronic granulomatous disease	0.5	0.0471394	0.875	0.981239	no
ipratropium	Obstructive lung disease	0.333333	0.00917458	0.916667	0.989426	no
irbesartan	Hypertension	0.5	0.00495439	0.875	0.620646	no
isavuconazole	Candidemia	0.666667	0.00600724	0.833333	0.518898	no
isavuconazole	Invasive candidiasis	0.666667	0.00600724	0.833333	0.518898	no
isavuconazole	Invasive aspergillosis	0.666667	0.00600724	0.833333	0.518898	no
isocarboxazid	Depression	0	0.00167195	1	0.850978	no
isoetharine	Asthma	0	0.0064289	1	0.850978	no
isoflurophate	Glaucoma/ocular hypertension	0	1.59372e-05	1	0.850978	no
isoniazid	Tuberculosis	0.5	0.00169405	0.875	0.981239	no
isotretinoin	Acne vulgaris	0	0.00131245	1	0.996672	yes
ixekizumab	Psoriatic arthritis	0	0.0242738	1	0.850978	no
ixekizumab	Plaque psoriasis	0	0.0242738	1	0.850978	no
ketamine	Anaesthesia	0.73913	1.80452e-05	0.815217	0.473641	no
ketoconazole	Fungal infection	0.4	0.0053446	0.9	0.986692	no
ketoprofen	Pain	0.333333	0.00562484	0.916667	0.989426	no
ketoprofen	Musculoskeletal pain	0.333333	0.00562484	0.916667	0.989426	no
ketorolac	Postoperative inflammation	0	0.00491697	1	0.850978	no
labetalol	Hypertension	0.4	0.00331962	0.9	0.677497	no
lamotrigine	Epilepsy	0.875	1.27482e-06	0.78125	0.390501	no
lamotrigine	Bipolar disorder	0.875	1.27482e-06	0.78125	0.390501	no
larotrectinib	Solid tumour/cancer	0.333333	0.000658742	0.916667	0.712787	no
latanoprost	Glaucoma/ocular hypertension	0	0.0173482	1	0.996672	yes
latanoprost	Open-angle glaucoma	0	0.0173482	1	0.996672	yes
leflunomide	Multiple sclerosis	0.333333	0.0074331	0.916667	0.989426	no
leflunomide	Arthritis	0.333333	0.0074331	0.916667	0.989426	no
lenalidomide	Multiple myeloma	0.5	0.0232425	0.875	0.981239	yes
lenvatinib	Melanoma	0.4	1.63524e-05	0.9	0.677497	no
lenvatinib	Hepatocellular carcinoma	0.4	1.63524e-05	0.9	0.677497	no
lenvatinib	Ovarian cancer	0.4	1.63524e-05	0.9	0.677497	no
lenvatinib	Solid tumour/cancer	0.4	1.63524e-05	0.9	0.677497	no
lepirudin	Thrombocytopenia	0	0.0232969	1	0.850978	no
letrozole	Hormonally-responsive breast cancer	0	0.0128191	1	0.850978	no
levamlodipine	Hypertension	0.25	0.00398483	0.9375	0.753486	no
levobetaxolol	Chronic open-angle glaucoma	0	3.8654e-05	1	0.850978	no
levobunolol	Open-angle glaucoma	0	0.00269781	1	0.850978	no
levodopa	Parkinson disease	0	9.63416e-08	1	0.850978	no
levothyroxine	Hypothyroidism	0.5	0.00906151	0.875	0.620646	no
linagliptin	Type-2 diabetes	0	0.00475263	1	0.850978	no
liothyronine	Hypothyroidism	0.333333	0.0024765	0.916667	0.989426	yes
liothyronine	Congestive heart failure	0.333333	0.0024765	0.916667	0.989426	yes
lisinopril	Hypertension	0	0.00116541	1	0.850978	no
lisuride	Parkinson disease	0.4	1.18351e-07	0.9	0.677497	no
lisuride	Fibrosis	0.4	1.18351e-07	0.9	0.677497	no
lofexidine	Opioid dependence	0.5	0.001994	0.875	0.620646	no
lofexidine	Heroin and opiate withdrawal	0.5	0.001994	0.875	0.620646	no
lorcaserin	Drug abuse	0	0.00498553	1	0.850978	no
lorcaserin	Obesity	0	0.00498553	1	0.850978	no
lornoxicam	Migraine	0	0.0021057	1	0.850978	no
losartan	Hypertension	0	0.000370198	1	0.850978	no
loxapine	Schizophrenia	0.612903	2.52848e-07	0.846774	0.552317	no
lumiracoxib	Knee osteoarthritis	0	0.00845638	1	0.996672	no
lutropin alfa	Female infertility	0	0.017402	1	0.996672	yes
macitentan	Cardiovascular disease	0	0.000470587	1	0.850978	no
malathion	Pediculus capitis infestation	0	0.00617688	1	0.850978	no
maprotiline	Major depressive disorder	0.529412	4.73896e-06	0.867647	0.603187	no
maraviroc	Human immunodeficiency virus infection	0	0.0113097	1	0.850978	no
maraviroc	Chronic obstructive pulmonary disease	0	0.0113097	1	0.850978	no
mazindol	Obesity	0.5	0.00326811	0.875	0.620646	no
mecamylamine	Essential hypertension	0.25	0.000162635	0.9375	0.753486	no
mecasermin	Growth failure	0.25	0.000539176	0.9375	0.992073	no
meclofenamic acid	Joint pain	0.6	0.0156202	0.85	0.97361	no
meclofenamic acid	Ankylosing spondylitis	0.6	0.0156202	0.85	0.97361	no
mefenamic acid	Dysmenorrhea	0	0.000525155	1	0.996672	no
meloxicam	Arthritis	0	0.00942395	1	0.996672	no
memantine	Alzheimer disease	1.04167	0.0256968	0.739583	0.296948	no
menadione	Vitamin K deficiency	0.538462	2.08151e-05	0.865385	0.59776	no
menadione	Prostate cancer	0.538462	2.08151e-05	0.865385	0.59776	no
menotropins	Female infertility	0	1.06477e-06	1	0.996672	no
mepenzolate	Peptic ulcer	0.5	0.0320768	0.875	0.981239	yes
mepenzolate	Gastrointestinal disease	0.5	0.0320768	0.875	0.981239	yes
meperidine	Pain	0.8125	0.0140871	0.796875	0.428259	no
mephentermine	High blood pressure	0.333333	2.87338e-06	0.916667	0.712787	no
mesalazine	Ulcerative colitis	0.142857	3.48887e-06	0.964286	0.799817	no
mesoridazine	Schizophrenia	0	2.0523e-07	1	0.850978	no
metaraminol	Hypotension	0	0.012507	1	0.850978	no
methadone	Dry cough	0.428571	1.24698e-07	0.892857	0.661697	no
methazolamide	Glaucoma/ocular hypertension	0.75	0.0321861	0.8125	0.956251	no
methocarbamol	Musculoskeletal disorder	0	0.0154709	1	0.850978	no
methoxamine	Hypertension	0.666667	0.0468958	0.833333	0.518898	no
methscopolamine bromide	Nausea and vomiting	0.333333	0.00374396	0.916667	0.989426	no
methyclothiazide	Hypertension	0.75	0.0429044	0.8125	0.956251	no
methyclothiazide	Edema	0.75	0.0429044	0.8125	0.956251	no
methylene blue	Acquired methemoglobinemia	0.5	0.0392967	0.875	0.620646	no
methylphenobarbital	Anxiety disorder	0.909091	0.0176684	0.772727	0.370416	no
methysergide	Migraine	0.75	0.00804031	0.8125	0.466872	no
metipranolol	Open-angle glaucoma	0	0.0015149	1	0.850978	no
metixene	Parkinson disease	0.8	0.0452988	0.8	0.948341	no
metoclopramide	Nausea	0.5	0.00553719	0.875	0.620646	no
metoprolol	Hypertension	0	0.00739265	1	0.850978	no
metreleptin	Diabetic complication	0	0.000778463	1	0.850978	no
mexiletine	Ventricular tachycardia	0.5	0.0303162	0.875	0.981239	no
mianserin	Depression	0.478261	6.84278e-09	0.880435	0.633356	no
miconazole	Fungal infection	0.666667	0.000246347	0.833333	0.518898	no
midostaurin	Chronic myelomonocytic leukaemia	0.5	0.0122442	0.875	0.981239	no
midostaurin	Colorectal cancer	0.5	0.0122442	0.875	0.981239	no
midostaurin	Systemic mastocytosis	0.5	0.0122442	0.875	0.981239	no
midostaurin	Acute myeloid leukaemia	0.5	0.0122442	0.875	0.981239	no
mifamurtide	Solid tumour/cancer	0.5	0.00502677	0.875	0.620646	no
milnacipran	Depression	0.555556	0.00167797	0.861111	0.587443	no
miltefosine	Visceral leishmaniasis	0	0.00129612	1	0.850978	no
miltefosine	Leishmaniasis	0	0.00129612	1	0.850978	no
minaprine	Depression	0.111111	1.18759e-09	0.972222	0.812222	no
minocycline	Bacterial infection	0.285714	5.44729e-07	0.928571	0.736529	no
minoxidil	Hypertension	0.333333	0.00343266	0.916667	0.989426	no
mirabegron	Overactive bladder	0	0.0128191	1	0.850978	no
mirtazapine	Depression	0.5	5.02262e-05	0.875	0.620646	no
misoprostol	Medical abortion	0	2.22399e-05	1	0.996672	yes
mivacurium	Anaesthesia	0.5	0.00493675	0.875	0.981239	no
moclobemide	Skin imperfections	0	0.000704907	1	0.850978	no
moclobemide	Depression	0	0.000704907	1	0.850978	no
modafinil	Narcolepsy	0.5	0.0384081	0.875	0.620646	no
molindone	Schizophrenia	0.25	0.0015665	0.9375	0.753486	no
moroctocog alfa	Hemophilia	0.454545	0.000369657	0.886364	0.983947	no
moxisylyte	Erectile dysfunction	0.5	0.00331605	0.875	0.620646	no
moxonidine	Alcohol dependence	0.5	0.0481811	0.875	0.620646	no
nabumetone	Pain	0	0.00408216	1	0.996672	no
nadh	Parkinson disease	0.776119	1.925e-11	0.80597	0.45066	no
nadolol	High blood pressure	0	0.00398121	1	0.850978	no
naloxone	Narcotic depression	0.571429	0.0238918	0.857143	0.577793	no
naphazoline	Hyperaemia	0	0.00291544	1	0.850978	no
naphazoline	Itching	0	0.00291544	1	0.850978	no
naproxen	Pain	0	0.00167281	1	0.996672	no
naproxen	Endometriosis	0	0.00167281	1	0.996672	no
naproxen	Osteoarthritis	0	0.00167281	1	0.996672	no
nateglinide	Diabetic complication	0	0.00634771	1	0.996672	no
nebivolol	Hypertension	0	0.000187678	1	0.850978	no
nefazodone	Major depressive disorder	0.4	9.70473e-07	0.9	0.677497	no
neostigmine	Myasthenia gravis	0	0.0232623	1	0.850978	no
nepafenac	Osteoarthritis	0	0.00222236	1	0.996672	no
nicardipine	High blood pressure	0.666667	3.18614e-05	0.833333	0.966926	no
nicergoline	Brain ischaemia	0	0.0161319	1	0.850978	no
nicergoline	Senile dementia	0	0.0161319	1	0.850978	no
nicorandil	Angina pectoris	0	0.0121717	1	0.850978	no
nicotinamide	Inflammatory skin condition	0.5	0.0345803	0.875	0.620646	no
nicotine	Nicotine dependence	0.5	4.15808e-06	0.875	0.620646	no
nimesulide	Non-small-cell lung cancer	0	0.000862106	1	0.996672	no
nimesulide	Metastatic colorectal cancer	0	0.000862106	1	0.996672	no
nimesulide	Non-hodgkin lymphoma	0	0.000862106	1	0.996672	no
nimodipine	Cerebral vasospasm	0.6	0.000255826	0.85	0.560279	no
nintedanib	Mesothelioma	0.5	1.67031e-05	0.875	0.981239	no
nisoldipine	Hypertension	0.6	0.00608407	0.85	0.97361	no
norepinephrine	Sepsis	0.454545	4.86853e-05	0.886364	0.647012	no
nortriptyline	Depression	0.458333	2.18875e-08	0.885417	0.644846	no
obeticholic acid	Primary biliary cholangitis	0	0.00228106	1	0.996672	yes
obeticholic acid	Insomnia	0	0.00228106	1	0.996672	yes
obinutuzumab	Chronic lymphocytic leukaemia	0	0.0174099	1	0.996672	no
ocrelizumab	Multiple sclerosis	0	0.0267398	1	0.996672	no
ocrelizumab	Diffuse large B-cell lymphoma	0	0.0267398	1	0.996672	no
ocriplasmin	Symptomatic vitreomacular adhesion	0	0.00123024	1	0.850978	no
ofatumumab	Diffuse large B-cell lymphoma	0	0.017402	1	0.996672	no
ofatumumab	Rheumatoid arthritis	0	0.017402	1	0.996672	no
ofatumumab	Chronic lymphocytic leukaemia	0	0.017402	1	0.996672	no
olanzapine	Schizophrenia	0.757576	7.75188e-08	0.810606	0.462161	no
olaratumab	Non-small-cell lung cancer	0	0.0139557	1	0.996672	yes
olaratumab	Soft tissue sarcoma	0	0.0139557	1	0.996672	yes
olsalazine	Ulcerative colitis	0.5	0.0145561	0.875	0.620646	no
opicapone	Parkinson disease	0	0.0138285	1	0.850978	no
orlistat	Obesity	0.333333	0.0045728	0.916667	0.989426	no
oxaprozin	Rheumatoid arthritis	0	0.00173908	1	0.996672	no
oxiconazole	Tinea pedis	0	0.000778463	1	0.996672	yes
oxprenolol	Hypertension	0	0.000563258	1	0.850978	no
oxymetazoline	Nasal congestion	0.5	0.00151284	0.875	0.620646	no
oxymetazoline	Eye inflammation	0.5	0.00151284	0.875	0.620646	no
oxymetholone	Aplastic anemia	0	0.00956169	1	0.996672	yes
oxyphencyclimine	Peptic ulcer	0.333333	0.00692703	0.916667	0.989426	no
oxyphenonium	Visceral spasms	0	0.0106511	1	0.996672	yes
palifermin	Oral mucositis	0.166667	5.13078e-07	0.958333	0.994062	no
paliperidone	Schizophrenia	0.4	7.03118e-07	0.9	0.677497	no
pancuronium	Anaesthesia	0.666667	0.0495501	0.833333	0.966926	yes
pargyline	Skin imperfections	0	0.00974421	1	0.850978	no
pargyline	Muscular dystrophy	0	0.00974421	1	0.850978	no
pargyline	Hypertension	0	0.00974421	1	0.850978	no
paricalcitol	Hyperparathyroidism	0	0.00892913	1	0.850978	no
paroxetine	Depression	0.714286	4.49298e-07	0.821429	0.489146	no
pegaptanib	Neovascular age-related macular degeneration	0	0.0198172	1	0.996672	no
pegfilgrastim	Malignant solid tumour	0	0.00141807	1	0.996672	no
pegvisomant	Acromegaly	0	0.00232599	1	0.850978	no
penbutolol	Hypertension	0.5	0.0170901	0.875	0.620646	no
pentamidine	Fungal infection	0	0.0103849	1	0.996672	no
pentobarbital	Insomnia	0.92	0.0022452	0.77	0.364078	no
pentolinium	Hypotension	0.5	0.0375472	0.875	0.620646	no
pentosan polysulfate	Painful bladder syndrome	0.333333	0.00314181	0.916667	0.989426	yes
pentosan polysulfate	Interstitial cystitis	0.333333	0.00314181	0.916667	0.989426	yes
pergolide	Parkinson disease	0.470588	3.11785e-07	0.882353	0.637799	no
perindopril	Hypertension	0.5	0.0414127	0.875	0.620646	no
perphenazine	Schizophrenia	0.333333	0.0269144	0.916667	0.712787	no
phenindione	Pulmonary embolism	0	0.00683051	1	0.850978	no
phenindione	Coagulation defect	0	0.00683051	1	0.850978	no
phenobarbital	Seizure disorder	0.538462	2.37829e-05	0.865385	0.59776	no
phenoxybenzamine	Malignant essential hypertension	0.5	0.00234954	0.875	0.620646	no
phenprocoumon	Thrombosis	0	0.000778463	1	0.850978	no
phentermine	Obesity	0.166667	1.26809e-06	0.958333	0.790116	no
phentolamine	Dermal necrosis	0.5	0.030472	0.875	0.620646	no
phenylbutazone	Chronic pain	0	0.000252548	1	0.996672	no
phenytoin	Epilepsy	1	0.00929635	0.75	0.319144	no
pilocarpine	Glaucoma/ocular hypertension	0.5	0.00620789	0.875	0.981239	no
pimavanserin	Parkinson disease	0	1.58717e-06	1	0.850978	no
pimozide	Schizophrenia	0.5	0.0424109	0.875	0.620646	no
pindolol	Hypertension	0.4	0.0020078	0.9	0.677497	no
pioglitazone	Type-2 diabetes	0	7.30644e-08	1	0.996672	yes
pioglitazone	Obesity	0	7.30644e-08	1	0.996672	yes
pioglitazone	Diabetic complication	0	7.30644e-08	1	0.996672	yes
pipotiazine	Schizophrenia	0.25	0.000468041	0.9375	0.753486	no
pirbuterol	Asthma	0	0.00137824	1	0.850978	no
pirenzepine	Peptic ulcer	0	0.0249133	1	0.996672	yes
piroxicam	Pain	0	0.000759617	1	0.996672	no
pomalidomide	Systemic sclerosis	0.333333	0.0136721	0.916667	0.712787	no
ponatinib	Acute lymphoblastic leukaemia	0.4	4.6534e-10	0.9	0.677497	no
practolol	Cardiac arrhythmias	0	0.00854758	1	0.850978	no
pralatrexate	Peripheral T-cell lymphoma	0.5	0.0467854	0.875	0.620646	no
pralatrexate	Breast cancer	0.5	0.0467854	0.875	0.620646	no
pramipexole	Parkinson disease	0.2	4.00328e-05	0.95	0.775963	no
prasterone	Cardiovascular disease	0.862069	0.014928	0.784483	0.398222	no
prasterone	Chronic obstructive pulmonary disease	0.862069	0.014928	0.784483	0.398222	no
prasugrel	Acute coronary syndrome	0	0.00522461	1	0.996672	yes
pravastatin	Hypercholesterolaemia	0.5	0.0199689	0.875	0.620646	no
prazosin	Hypertension	0.5	0.00153846	0.875	0.620646	no
prazosin	Benign prostatic hyperplasia	0.5	0.00153846	0.875	0.620646	no
prazosin	Congestive heart failure	0.5	0.00153846	0.875	0.620646	no
procaine	Anaesthesia	0.666667	1.19761e-05	0.833333	0.518898	no
procarbazine	Hodgkin lymphoma	0	0.000963847	1	0.850978	no
prochlorperazine	Nausea	0.5	0.00180901	0.875	0.620646	no
procyclidine	Parkinson disease	0.5	0.00754125	0.875	0.981239	no
proflavine	Sepsis	0	0.0424109	1	0.850978	no
progesterone	Contraception	0.5	0.0325431	0.875	0.620646	no
progesterone	Premature labour	0.5	0.0325431	0.875	0.620646	no
promazine	Psychomotor agitation	0.5	7.69454e-06	0.875	0.620646	no
promethazine	Nausea	0.727273	0.00540092	0.818182	0.481037	no
propafenone	Tachyarrhythmias	0.5	0.043174	0.875	0.620646	no
propantheline	Excessive sweating	0	0.0194053	1	0.996672	yes
propantheline	Stomach ulcer	0	0.0194053	1	0.996672	yes
propiomazine	Insomnia	0.5	3.42778e-05	0.875	0.620646	no
propiverine	Urinary incontinence	0.571429	0.000928394	0.857143	0.976055	no
propranolol	Migraine	0.4	0.00183712	0.9	0.677497	no
pseudoephedrine	Nasal congestion	0.571429	4.72402e-05	0.857143	0.577793	no
pyrantel	Worm infection	0	0.0228593	1	0.996672	yes
pyridostigmine	Myasthenia gravis	0	4.58056e-05	1	0.850978	no
quetiapine	Schizophrenia	0.576923	7.52723e-09	0.855769	0.574439	no
quinagolide	Hyperprolactinaemia	0	0.000133694	1	0.850978	no
quinapril	Hypertension	0	0.0241003	1	0.850978	no
ramipril	Congestive heart failure	0.5	0.0170825	0.875	0.620646	no
ramucirumab	Gastric adenocarcinoma	0	0.000370198	1	0.996672	yes
ranibizumab	Hereditary hemorrhagic telangiectasia	0	0.0138285	1	0.850978	no
ranolazine	Chronic/stable angina	0.96	0.0290684	0.76	0.341255	no
ranolazine	Paroxysmal atrial fibrillation	0.96	0.0290684	0.76	0.341255	no
rasagiline	Skin cancer	0	0.011765	1	0.850978	no
rasagiline	Skin imperfections	0	0.011765	1	0.850978	no
rasagiline	Parkinson disease	0	0.011765	1	0.850978	no
regorafenib	Metastatic colorectal cancer	0.388889	4.66925e-06	0.902778	0.987192	no
repaglinide	Diabetic complication	0	0.00300379	1	0.996672	no
rescinnamine	Hypertension	0	0.0180458	1	0.850978	no
reteplase	Heart attack	0.25	0.000100439	0.9375	0.753486	no
revefenacin	Chronic obstructive pulmonary disease	0.8	0.0169914	0.8	0.948341	no
ribavirin	Hepatitis C virus infection	0.5	0.000651867	0.875	0.981239	no
rifaximin	Bacterial infection	0	0.000370198	1	0.996672	yes
rilmenidine	Hypertension	0	0.0115544	1	0.850978	no
rilonacept	Arthritis	0	0.000298084	1	0.850978	no
rilonacept	Acute gout flare	0	0.000298084	1	0.850978	no
rilpivirine	Human immunodeficiency virus infection	0	0.0113097	1	0.996672	yes
rilpivirine	Pain	0	0.0113097	1	0.996672	yes
risperidone	Schizophrenia	0.4	2.66115e-06	0.9	0.677497	no
ritonavir	Human immunodeficiency virus infection	0	0.00683051	1	0.996672	yes
rituximab	Haematological malignancy	0	0.0232623	1	0.996672	no
rituximab	Non-hodgkin lymphoma	0	0.0232623	1	0.996672	no
rivaroxaban	Deep vein thrombosis	0	0.0111956	1	0.996672	yes
rivastigmine	Alzheimer disease	0	1.20398e-05	1	0.850978	no
rocuronium	Muscle spasm	0.666667	0.0170901	0.833333	0.518898	no
rofecoxib	Osteoarthritis	0	0.000249074	1	0.850978	no
ropinirole	Parkinson disease	0.333333	6.33151e-06	0.916667	0.712787	no
safinamide	Idiopathic parkinson disease	0	0.0210561	1	0.850978	no
safinamide	Parkinson disease	0	0.0210561	1	0.850978	no
salbutamol	Acute asthma	0	0.000565833	1	0.996672	no
salmeterol	Chronic obstructive pulmonary disease	0	0.000139083	1	0.850978	no
salmon calcitonin	Osteoporosis	0	0.0187267	1	0.996672	no
salsalate	Rheumatoid arthritis	0	0.000273353	1	0.996672	no
saxagliptin	Type-2 diabetes	0	3.8654e-05	1	0.850978	no
scopolamine	Addictive disorder	0.75	0.00351638	0.8125	0.956251	no
scopolamine	Nausea	0.75	0.00351638	0.8125	0.956251	no
secobarbital	Intractable insomnia	0.823529	0.00175305	0.794118	0.421521	no
secukinumab	Atopic dermatitis	0	0.0201028	1	0.850978	no
secukinumab	Type-1 diabetes	0	0.0201028	1	0.850978	no
secukinumab	Psoriatic arthritis	0	0.0201028	1	0.850978	no
secukinumab	Alopecia	0	0.0201028	1	0.850978	no
secukinumab	Rheumatoid arthritis	0	0.0201028	1	0.850978	no
secukinumab	Dry eye disease	0	0.0201028	1	0.850978	no
secukinumab	Plaque psoriasis	0	0.0201028	1	0.850978	no
secukinumab	Multiple sclerosis	0	0.0201028	1	0.850978	no
selegiline	Major depressive disorder	0	0.00255088	1	0.850978	no
selegiline	Skin imperfections	0	0.00255088	1	0.850978	no
selexipag	Pulmonary arterial hypertension	0	0.0145203	1	0.996672	yes
sermorelin	Pediatric growth disorder	0	0.0173309	1	0.996672	no
sertraline	Depression	0.4	0.00157936	0.9	0.677497	no
sibutramine	Obesity	0.333333	0.00757399	0.916667	0.712787	no
silodosin	Benign prostatic hyperplasia	0.666667	0.0460935	0.833333	0.518898	no
siltuximab	Anemia	0	0.0263788	1	0.850978	no
sirolimus	Organ transplant rejection	0.333333	0.00398545	0.916667	0.989426	no
sirolimus	Dutch elm disease	0.333333	0.00398545	0.916667	0.989426	no
sitagliptin	Type-2 diabetes	0	0.000370198	1	0.850978	no
somatrem	Hormone deficiency	0	1.80776e-05	1	0.996672	no
sorafenib	Myelodysplastic syndrome	0.6	0.0111842	0.85	0.560279	no
sorafenib	Renal cell carcinoma	0.6	0.0111842	0.85	0.560279	no
sorafenib	Hepatocellular carcinoma	0.6	0.0111842	0.85	0.560279	no
sotalol	Sinus rhythm disorder	0.333333	0.00844841	0.916667	0.712787	no
soybean oil	Bupicavaine toxicity	0	7.2204e-06	1	0.996672	yes
spirapril	Hypertension	0	0.0200182	1	0.850978	no
spironolactone	Congestive heart failure	0.833333	1.05588e-05	0.791667	0.942336	no
succinylcholine	Spasm	0.333333	0.00395973	0.916667	0.989426	no
sucralfate	Acne vulgaris	0.2	4.74502e-08	0.95	0.993334	no
sulfamethoxazole	Infection of P. falciparum	0	0.0304997	1	0.850978	no
sulfamethoxazole	Bacterial infection	0	0.0304997	1	0.850978	no
sulfasalazine	Rheumatoid arthritis	0.4	4.47124e-05	0.9	0.986692	yes
sulindac	Rheumatoid arthritis	0.428571	0.000541687	0.892857	0.985318	yes
sulodexide	Tinnitus	0.5	0.0416994	0.875	0.981239	no
sulpiride	Schizophrenia	0.5	0.00517021	0.875	0.620646	no
sunitinib	Gastrointestinal cancer	0.625	0.0468169	0.84375	0.544828	no
suprofen	Miosis	0	0.00547635	1	0.996672	no
suvorexant	Insomnia	0	0.000394802	1	0.996672	no
tacrine	Alzheimer disease	0.666667	0.031594	0.833333	0.518898	no
tafluprost	Glaucoma/ocular hypertension	0	0.0242738	1	0.996672	yes
tamoxifen	Breast cancer	0.588235	0.0472931	0.852941	0.974645	yes
taurocholic acid	Type-2 diabetes	0.5	0.0415339	0.875	0.981239	yes
tazarotene	Psoriasis vulgaris	0	7.55316e-07	1	0.996672	no
tegafur	Solid tumour/cancer	0	0.00683051	1	0.850978	no
tegaserod	Irritable bowel syndrome	0.5	0.00681346	0.875	0.620646	no
telmisartan	Hypertension	0	0.000249074	1	0.850978	no
telotristat ethyl	Carcinoid syndrome	0	0.000276032	1	0.850978	no
telotristat ethyl	Carcinoid syndrome diarrhea	0	0.000276032	1	0.850978	no
temsirolimus	Renal cell carcinoma	0	0.0168486	1	0.996672	yes
tenecteplase	Myocardial infarction	0.545455	0.00098224	0.863636	0.593549	no
tenoxicam	Rheumatoid arthritis	0	0.0013499	1	0.850978	no
terazosin	Benign prostatic hyperplasia	0.8	0.0378784	0.8	0.435927	no
terbutaline	Asthma	0	0.000408748	1	0.850978	no
teriparatide	Osteogenesis imperfecta	0	0.00946202	1	0.996672	yes
tesamorelin	HIV-associated lipodystrophy	0	0.00539243	1	0.996672	no
testolactone	Breast cancer	0	0.0272931	1	0.850978	no
testosterone	Hormone deficiency	0	0.00367479	1	0.996672	no
testosterone	Male hormonal deficiency	0	0.00367479	1	0.996672	no
testosterone	Osteoporosis	0	0.00367479	1	0.996672	no
testosterone undecanoate	Hypogonadism	0	0.00803149	1	0.996672	no
thalidomide	Multiple myeloma	0.428571	0.00456464	0.892857	0.661697	no
thiamylal	Anaesthesia	0.666667	0.0458402	0.833333	0.518898	no
thiethylperazine	Nausea	0	1.96851e-06	1	0.850978	no
thiopental	Anaesthesia	1	0.0178291	0.75	0.319144	no
thioridazine	Schizophrenia	0.333333	6.6905e-05	0.916667	0.712787	no
thiothixene	Schizophrenia	0	4.45299e-05	1	0.850978	no
tiaprofenic acid	Pain	0	0.00750767	1	0.996672	no
ticlopidine	Stroke	0	0.00450599	1	0.996672	yes
timolol	High blood pressure	0	0.00205742	1	0.850978	no
tiotropium	Chronic obstructive pulmonary disease	0.8	0.0182108	0.8	0.948341	no
tirofiban	Acute coronary syndrome	0.5	0.0478137	0.875	0.620646	no
tizanidine	Spasm	0.571429	0.00352149	0.857143	0.577793	no
tocilizumab	Rheumatoid arthritis	0	0.00259572	1	0.996672	no
tocilizumab	Juvenile idiopathic arthritis	0	0.00259572	1	0.996672	no
tocofersolan	Vitamin E deficiency	0	0.00650238	1	0.850978	no
tolazamide	Diabetic complication	0	0.00289727	1	0.850978	no
tolazoline	Pulmonary hypertension	0.666667	0.0132341	0.833333	0.518898	no
tolcapone	Parkinson disease	0	0.00613311	1	0.850978	no
tolmetin	Rheumatoid arthritis	0	0.00101039	1	0.996672	no
tolterodine	Overactive bladder	0.8	0.0232969	0.8	0.948341	no
tramadol	Pain	0.590909	4.1004e-06	0.852273	0.56587	no
trametinib	Melanoma	0	0.00109144	1	0.996672	yes
trandolapril	Hypertension	0	0.0265344	1	0.850978	no
tranylcypromine	Major depressive disorder	0	0.000610578	1	0.850978	no
tranylcypromine	Prostate cancer	0	0.000610578	1	0.850978	no
travoprost	Open-angle glaucoma	0	0.0165188	1	0.996672	yes
trazodone	Depression	0.285714	0.000198501	0.928571	0.736529	no
treprostinil	Pulmonary arterial hypertension	0	1.82984e-06	1	0.996672	yes
trifarotene	Acne vulgaris	0	1.88916e-05	1	0.996672	no
trifluoperazine	Schizophrenia	0.5	0.00506004	0.875	0.620646	no
triflupromazine	Psychotic disorder	0.2	8.81661e-06	0.95	0.775963	no
trifluridine	Virus infection	0	0.0199689	1	0.850978	no
trihexyphenidyl	Dystonia	0.8	0.0120222	0.8	0.948341	no
trihexyphenidyl	Parkinson disease	0.8	0.0120222	0.8	0.948341	no
trihexyphenidyl	Obesity	0.8	0.0120222	0.8	0.948341	no
trimebutine	Irritable bowel syndrome	0.75	4.67057e-05	0.8125	0.466872	no
trimethoprim	Urinary tract infection	0.5	0.0326319	0.875	0.620646	no
trimipramine	Major depressive disorder	0.458333	7.78273e-09	0.885417	0.644846	no
troglitazone	Diabetic complication	0.555556	0.00723433	0.861111	0.587443	no
trolamine salicylate	Pain	0	0.0027276	1	0.996672	no
troleandomycin	Bacterial infection	0	0.00141807	1	0.996672	yes
tropicamide	Mydriasis	0.5	0.00767452	0.875	0.981239	no
trospium	Spasm	0	0.0148302	1	0.996672	yes
trospium	Overactive bladder	0	0.0148302	1	0.996672	yes
tubocurarine	Anaesthesia	0.5	0.00194825	0.875	0.620646	no
tubocurarine	Smoking dependence	0.5	0.00194825	0.875	0.620646	no
turoctocog alfa	Haemophilia A	0.333333	0.00258201	0.916667	0.712787	no
tyloxapol	Cystic fibrosis	0	0.0167089	1	0.850978	no
umeclidinium	Chronic obstructive pulmonary disease	0.8	0.0190585	0.8	0.948341	no
urofollitropin	Female infertility	0	0.00346697	1	0.996672	no
urokinase	Myocardial infarction	0.5	8.43458e-05	0.875	0.620646	no
ustekinumab	Inflammatory bowel disease	0.5	0.0441617	0.875	0.981239	no
ustekinumab	Malaria	0.5	0.0441617	0.875	0.981239	no
ustekinumab	Psoriasis vulgaris	0.5	0.0441617	0.875	0.981239	no
ustekinumab	Plaque psoriasis	0.5	0.0441617	0.875	0.981239	no
valdecoxib	Osteoarthritis	0.666667	0.0485282	0.833333	0.518898	no
valsartan	Hypertension	0	0.000778463	1	0.850978	no
vandetanib	Solid tumour/cancer	0.2	3.91634e-06	0.95	0.775963	no
varenicline	Smoking dependence	0	2.16062e-06	1	0.850978	no
velaglucerase alfa	Metabolic disorder	0	0.00228106	1	0.850978	no
venlafaxine	Depression	0.333333	0.00397108	0.916667	0.712787	no
verapamil	Hypertension	0.545455	0.000425665	0.863636	0.593549	no
vildagliptin	Type-2 diabetes	0	7.66905e-09	1	0.850978	no
vortioxetine	Major depressive disorder	0.571429	0.0047875	0.857143	0.577793	no
vortioxetine	Mood disorder	0.571429	0.0047875	0.857143	0.577793	no
warfarin	Atrial fibrillation	0	0.000850416	1	0.996672	no
xylometazoline	Allergic rhinitis	0.5	0.00317553	0.875	0.620646	no
yohimbine	Erectile dysfunction	0.647059	0.000168917	0.838235	0.531121	no
zaleplon	Insomnia	0.5	0.0443784	0.875	0.620646	no
zileuton	Asthma	0	0.0193921	1	0.850978	no
zinc acetate	Wilson disease	0.686957	5.9728e-16	0.828261	0.506225	no
zinc chloride	Common cold	0.686957	8.36393e-15	0.828261	0.506225	no
ziprasidone	Schizophrenia	0.56	1.92708e-09	0.86	0.584747	no
zotepine	Anxiety disorder	0.125	6.538e-09	0.96875	0.806869	no
zuclopenthixol	Schizophrenia	0.142857	2.89012e-08	0.964286	0.799817	no

## Sheet: plot_GSEA
GSEA score	# of drugs
1	105
2	44
3	6
Total	155
